# Supplementary material for: GRHL2 motif is associated with intratumor heterogeneity of cis-regulatory elements in luminal breast cancer
Source: NPJ Breast Cancer. 2022 Jun 8;8:70. doi: 10.1038/s41523-022-00438-6 (PMC9177858; doi:10.1038/s41523-022-00438-6)
Supplement: Supplementary file 3 — Supplementary data [file 41523_2022_438_MOESM3_ESM.xlsx]

## Sheet: TableS1
Supplementary Table 1. Cell number matrix (Sample by Cluster), related to figure1b and 1c
	C1	C2	C3	C4	C5	C6	C7	C8	C9	C10	C11	C12	C13	C14	C15	C16	C17	C18	C19	C20	C21	C22	C23	C24	C25	Total
P20N	0	0	0	88	0	0	0	0	0	0	0	0	0	3	4	0	79	300	106	284	448	807	148	161	1	2429
P33	0	0	0	0	0	0	257	0	0	0	0	0	0	0	0	0	0	0	0	1	0	0	0	0	0	258
P34	0	0	0	0	0	0	0	0	91	0	0	0	0	0	0	0	0	11	3	1	0	6	0	6	0	118
P35	0	0	0	0	0	0	0	0	68	0	0	0	0	7	3	3	1	2	2	0	0	0	0	6	0	92
P38	0	0	6	3	0	0	0	0	1	0	0	0	0	1	3	0	13	336	48	28	2	277	1	83	0	802
P39	0	0	29	0	0	0	0	0	12	71	0	0	0	32	36	14	5	35	67	16	3	1	1	15	27	364
P40	0	0	200	0	0	0	0	268	134	0	0	0	0	64	271	50	3	22	50	8	1	10	2	23	4	1110
P41	136	0	26	0	0	0	0	0	39	0	0	0	0	133	38	32	36	475	177	48	5	84	4	110	0	1343
P44	0	62	1	0	0	0	0	0	0	0	0	0	0	15	21	6	8	63	88	25	3	36	0	17	0	345
P49	0	0	0	0	0	0	0	0	1	0	827	0	0	38	2	62	2	0	4	0	0	0	0	19	5	960
P50	0	0	48	0	0	0	0	1	44	0	0	608	0	61	59	11	3	24	73	12	8	4	0	32	0	988
P51	0	0	0	0	66	0	0	0	0	0	0	0	0	12	7	14	2	55	65	26	5	25	6	12	2	297
P52	0	0	3	0	0	0	0	0	5	0	0	0	0	30	1	0	1	14	16	3	3	11	0	8	0	95
P54	0	0	11	0	0	0	0	0	6	0	0	0	0	32	12	6	0	1	3	0	3	0	0	2	0	76
P64	0	0	54	0	0	0	0	0	8	0	0	0	906	24	41	13	2	40	47	1	1	29	3	20	2	1191
P93	0	0	0	0	0	42	0	0	19	0	0	0	0	75	5	33	44	394	614	274	31	360	24	69	0	1984
Total	136	62	378	91	66	42	257	269	428	71	827	608	906	527	503	244	199	1772	1363	727	513	1650	189	583	41	12452

## Sheet: TableS2
Supplementary Table 2. Genomic position of cell type specific CREs (hg19) , related to figure 1f
seqnames	start	end	cellType
chr17	75282643	75283143	Epithelial
chr8	95651242	95651742	Epithelial
chr5	89854172	89854672	Epithelial
chr5	172331623	172332123	Epithelial
chr7	1494819	1495319	Epithelial
chr1	180137118	180137618	Epithelial
chr1	201979455	201979955	Epithelial
chr8	102504308	102504808	Epithelial
chr8	95652968	95653468	Epithelial
chr15	69886720	69887220	Epithelial
chr7	73236581	73237081	Epithelial
chr17	75283239	75283739	Epithelial
chr7	73184355	73184855	Epithelial
chr8	128872108	128872608	Epithelial
chr1	201987450	201987950	Epithelial
chr11	2933671	2934171	Epithelial
chr1	209979232	209979732	Epithelial
chr16	2908506	2909006	Epithelial
chr1	160990790	160991290	Epithelial
chr1	201566743	201567243	Epithelial
chr7	1595791	1596291	Epithelial
chr20	13975820	13976320	Epithelial
chr17	37862019	37862519	Epithelial
chr7	73157162	73157662	Epithelial
chr7	73245065	73245565	Epithelial
chr6	52368901	52369401	Epithelial
chr7	82791942	82792442	Epithelial
chr7	906773	907273	Epithelial
chr11	69469400	69469900	Epithelial
chr1	151812123	151812623	Epithelial
chr3	49938085	49938585	Epithelial
chr5	68788228	68788728	Epithelial
chr1	159869822	159870322	Epithelial
chr12	115122068	115122568	Epithelial
chr1	1009285	1009785	Epithelial
chr1	225117174	225117674	Epithelial
chr22	36861182	36861682	Epithelial
chr19	7683909	7684409	Epithelial
chr9	38620504	38621004	Epithelial
chr1	151511976	151512476	Epithelial
chr1	155163255	155163755	Epithelial
chr6	168791425	168791925	Epithelial
chr1	183155216	183155716	Epithelial
chr1	159915598	159916098	Epithelial
chr19	46876958	46877458	Epithelial
chr1	155149594	155150094	Epithelial
chr1	59042908	59043408	Epithelial
chr1	207082523	207083023	Epithelial
chr14	38065061	38065561	Epithelial
chr17	39949352	39949852	Epithelial
chr12	7055381	7055881	Epithelial
chr1	228134177	228134677	Epithelial
chr12	53298688	53299188	Epithelial
chr19	2059602	2060102	Epithelial
chr17	37895625	37896125	Epithelial
chr1	161053136	161053636	Epithelial
chr5	79783708	79784208	Epithelial
chr6	43766608	43767108	Epithelial
chr2	72342520	72343020	Epithelial
chr1	155099681	155100181	Epithelial
chr11	1580558	1581058	Epithelial
chr1	155101919	155102419	Epithelial
chr12	7071989	7072489	Epithelial
chr17	39692266	39692766	Epithelial
chr2	74668872	74669372	Epithelial
chr14	79745316	79745816	Epithelial
chr18	55470217	55470717	Epithelial
chr1	41966059	41966559	Epithelial
chr17	990843	991343	Epithelial
chr1	207985329	207985829	Epithelial
chr4	77507032	77507532	Epithelial
chr17	80061871	80062371	Epithelial
chr11	393918	394418	Epithelial
chr5	177551170	177551670	Epithelial
chr7	157082319	157082819	Epithelial
chr22	50465924	50466424	Epithelial
chr19	48151312	48151812	Epithelial
chr1	202015366	202015866	Epithelial
chr10	43521801	43522301	Epithelial
chr20	62173299	62173799	Epithelial
chr3	48701094	48701594	Epithelial
chr16	4418827	4419327	Epithelial
chr10	5530243	5530743	Epithelial
chr8	145017074	145017574	Epithelial
chr1	235530422	235530922	Epithelial
chr11	66822626	66823126	Epithelial
chr1	151805012	151805512	Epithelial
chr2	20431409	20431909	Epithelial
chr1	17846565	17847065	Epithelial
chr12	132356635	132357135	Epithelial
chr8	37761403	37761903	Epithelial
chr1	222060276	222060776	Epithelial
chr8	67434465	67434965	Epithelial
chr9	100908438	100908938	Epithelial
chr1	10864113	10864613	Epithelial
chr17	29908002	29908502	Epithelial
chr8	82644439	82644939	Epithelial
chr2	74210720	74211220	Epithelial
chr2	45236575	45237075	Epithelial
chr5	172755304	172755804	Epithelial
chr17	75283832	75284332	Epithelial
chr22	36806083	36806583	Epithelial
chr17	77809915	77810415	Epithelial
chr3	48506782	48507282	Epithelial
chr17	27073908	27074408	Epithelial
chr20	30181165	30181665	Epithelial
chr22	19950364	19950864	Epithelial
chr11	45001325	45001825	Epithelial
chr22	50344760	50345260	Epithelial
chr10	118764531	118765031	Epithelial
chr19	3520722	3521222	Epithelial
chr16	2029161	2029661	Epithelial
chr17	77892816	77893316	Epithelial
chr17	52977813	52978313	Epithelial
chr12	126467889	126468389	Epithelial
chr19	35738612	35739112	Epithelial
chr17	73545446	73545946	Epithelial
chr1	156030641	156031141	Epithelial
chr21	44762961	44763461	Epithelial
chr17	37894171	37894671	Epithelial
chr1	202003897	202004397	Epithelial
chr1	201139728	201140228	Epithelial
chr14	91593771	91594271	Epithelial
chr17	39684273	39684773	Epithelial
chr16	3692686	3693186	Epithelial
chr1	201986842	201987342	Epithelial
chr19	35739279	35739779	Epithelial
chr20	25260669	25261169	Epithelial
chr3	52271402	52271902	Epithelial
chr17	39678134	39678634	Epithelial
chr19	535118	535618	Epithelial
chr6	42090319	42090819	Epithelial
chr1	150533611	150534111	Epithelial
chr19	11009776	11010276	Epithelial
chr3	131080298	131080798	Epithelial
chr14	77474197	77474697	Epithelial
chr9	140506216	140506716	Epithelial
chr17	75282070	75282570	Epithelial
chr11	68890182	68890682	Epithelial
chr17	76170591	76171091	Epithelial
chr1	201992014	201992514	Epithelial
chr8	128961810	128962310	Epithelial
chr17	80846938	80847438	Epithelial
chr6	35453879	35454379	Epithelial
chr7	124405652	124406152	Epithelial
chr19	1166706	1167206	Epithelial
chr7	75241037	75241537	Epithelial
chr7	28996401	28996901	Epithelial
chr19	39645382	39645882	Epithelial
chr5	73612068	73612568	Epithelial
chr19	38791184	38791684	Epithelial
chr3	9958450	9958950	Epithelial
chr12	122234968	122235468	Epithelial
chr17	79303160	79303660	Epithelial
chr17	79056895	79057395	Epithelial
chr3	184283347	184283847	Epithelial
chr17	27073044	27073544	Epithelial
chr5	68710717	68711217	Epithelial
chr9	85677818	85678318	Epithelial
chr16	2907729	2908229	Epithelial
chr4	6281968	6282468	Epithelial
chr10	5530770	5531270	Epithelial
chr2	133173959	133174459	Epithelial
chr20	33113793	33114293	Epithelial
chr19	8590409	8590909	Epithelial
chr1	154973337	154973837	Epithelial
chr8	1712388	1712888	Epithelial
chr9	139378866	139379366	Epithelial
chr21	43099004	43099504	Epithelial
chr7	2563591	2564091	Epithelial
chr17	74023265	74023765	Epithelial
chr7	29603124	29603624	Epithelial
chr5	6766685	6767185	Epithelial
chr18	14431077	14431577	Epithelial
chr11	606118	606618	Epithelial
chr1	229356921	229357421	Epithelial
chr19	37742450	37742950	Epithelial
chr11	68873772	68874272	Epithelial
chr10	134221395	134221895	Epithelial
chr17	39811867	39812367	Epithelial
chr1	26503676	26504176	Epithelial
chr19	38781221	38781721	Epithelial
chr1	212643220	212643720	Epithelial
chr16	4424831	4425331	Epithelial
chr1	155098452	155098952	Epithelial
chr9	140111566	140112066	Epithelial
chr7	100875619	100876119	Epithelial
chr9	88742184	88742684	Epithelial
chr6	3363593	3364093	Epithelial
chr8	117950429	117950929	Epithelial
chr1	226320800	226321300	Epithelial
chr19	47599398	47599898	Epithelial
chr8	127569919	127570419	Epithelial
chr17	79011185	79011685	Epithelial
chr3	188665316	188665816	Epithelial
chr12	13044245	13044745	Epithelial
chr9	37964054	37964554	Epithelial
chr8	126464262	126464762	Epithelial
chr9	129424657	129425157	Epithelial
chr20	52740060	52740560	Epithelial
chr6	42086110	42086610	Epithelial
chr14	101539496	101539996	Epithelial
chr3	42518298	42518798	Epithelial
chr1	156663881	156664381	Epithelial
chr4	155664813	155665313	Epithelial
chr2	1628975	1629475	Epithelial
chr17	43502789	43503289	Epithelial
chr22	50342686	50343186	Epithelial
chr14	61747921	61748421	Epithelial
chr2	99485567	99486067	Epithelial
chr7	100399659	100400159	Epithelial
chr3	125800544	125801044	Epithelial
chr8	102450689	102451189	Epithelial
chr16	643349	643849	Epithelial
chr11	34296223	34296723	Epithelial
chr15	75109612	75110112	Epithelial
chr1	205286590	205287090	Epithelial
chr4	87515143	87515643	Epithelial
chr1	51795046	51795546	Epithelial
chr20	55205069	55205569	Epithelial
chr3	50354150	50354650	Epithelial
chr6	10383626	10384126	Epithelial
chr1	181088478	181088978	Epithelial
chr11	69706140	69706640	Epithelial
chr18	13425648	13426148	Epithelial
chr19	1170031	1170531	Epithelial
chr2	46636087	46636587	Epithelial
chr17	39704042	39704542	Epithelial
chr1	181086579	181087079	Epithelial
chr17	79056357	79056857	Epithelial
chr11	66829875	66830375	Epithelial
chr3	24536963	24537463	Epithelial
chr9	97316648	97317148	Epithelial
chr18	20911104	20911604	Epithelial
chr18	46548072	46548572	Epithelial
chr7	99573590	99574090	Epithelial
chr1	1690112	1690612	Epithelial
chr20	749233	749733	Epithelial
chr2	238498917	238499417	Epithelial
chr14	105934821	105935321	Epithelial
chr16	28935976	28936476	Epithelial
chr11	70093687	70094187	Epithelial
chr7	129648707	129649207	Epithelial
chr8	124194432	124194932	Epithelial
chr9	112078533	112079033	Epithelial
chr21	44753179	44753679	Epithelial
chr1	109782720	109783220	Epithelial
chr12	13288626	13289126	Epithelial
chr11	47140420	47140920	Epithelial
chr14	24836368	24836868	Epithelial
chr16	845547	846047	Epithelial
chr17	61512508	61513008	Epithelial
chr18	52495438	52495938	Epithelial
chr8	144821291	144821791	Epithelial
chr3	50302446	50302946	Epithelial
chr16	85648563	85649063	Epithelial
chr4	83301461	83301961	Epithelial
chr1	202101539	202102039	Epithelial
chr10	49495753	49496253	Epithelial
chr19	43969552	43970052	Epithelial
chr16	30032737	30033237	Epithelial
chr1	202074825	202075325	Epithelial
chr19	58520953	58521453	Epithelial
chr16	30751636	30752136	Epithelial
chr1	172400756	172401256	Epithelial
chr22	46770879	46771379	Epithelial
chr10	95205193	95205693	Epithelial
chr4	7036428	7036928	Epithelial
chr1	155162610	155163110	Epithelial
chr1	43751110	43751610	Epithelial
chr2	75072388	75072888	Epithelial
chr2	219866394	219866894	Epithelial
chr2	95940000	95940500	Epithelial
chr12	53321125	53321625	Epithelial
chr2	70224465	70224965	Epithelial
chr4	77172600	77173100	Epithelial
chr2	47596154	47596654	Epithelial
chr17	66374342	66374842	Epithelial
chr6	10316503	10317003	Epithelial
chr17	26554630	26555130	Epithelial
chr4	75719439	75719939	Epithelial
chr1	235668161	235668661	Epithelial
chr5	176829375	176829875	Epithelial
chr14	93412634	93413134	Epithelial
chr1	201977241	201977741	Epithelial
chr17	39928420	39928920	Epithelial
chr1	154377541	154378041	Epithelial
chr12	123547476	123547976	Epithelial
chr3	50306362	50306862	Epithelial
chr10	80724665	80725165	Epithelial
chr11	69459012	69459512	Epithelial
chr19	36499410	36499910	Epithelial
chr17	49028049	49028549	Epithelial
chr7	65564678	65565178	Epithelial
chr7	16792951	16793451	Epithelial
chr10	112167779	112168279	Epithelial
chr17	2863571	2864071	Epithelial
chr19	39329071	39329571	Epithelial
chr6	52368245	52368745	Epithelial
chr9	139588107	139588607	Epithelial
chr1	9885414	9885914	Epithelial
chr9	132949365	132949865	Epithelial
chr11	64004860	64005360	Epithelial
chr1	161059096	161059596	Epithelial
chr17	39929415	39929915	Epithelial
chr19	35940439	35940939	Epithelial
chr3	42201302	42201802	Epithelial
chr4	3463199	3463699	Epithelial
chr19	54676587	54677087	Epithelial
chr4	159131458	159131958	Epithelial
chr14	78447234	78447734	Epithelial
chr4	686640	687140	Epithelial
chr11	704880	705380	Epithelial
chr1	109817256	109817756	Epithelial
chr7	90893484	90893984	Epithelial
chr1	33182140	33182640	Epithelial
chr4	986206	986706	Epithelial
chr17	76138153	76138653	Epithelial
chr1	154166277	154166777	Epithelial
chr19	1082443	1082943	Epithelial
chr18	3624039	3624539	Epithelial
chr7	985148	985648	Epithelial
chr20	50383566	50384066	Epithelial
chr10	133976833	133977333	Epithelial
chr6	106808115	106808615	Epithelial
chr12	133170432	133170932	Epithelial
chr9	90691646	90692146	Epithelial
chr1	155149084	155149584	Epithelial
chr7	131935996	131936496	Epithelial
chr11	69453642	69454142	Epithelial
chr2	166650592	166651092	Epithelial
chr19	18874897	18875397	Epithelial
chr19	6463880	6464380	Epithelial
chr16	68268127	68268627	Epithelial
chr10	21462813	21463313	Epithelial
chr18	72163757	72164257	Epithelial
chr1	235132786	235133286	Epithelial
chr21	44897602	44898102	Epithelial
chr19	10445361	10445861	Epithelial
chr2	25533985	25534485	Epithelial
chr11	76499707	76500207	Epithelial
chr12	124877488	124877988	Epithelial
chr6	42928153	42928653	Epithelial
chr4	153857128	153857628	Epithelial
chr3	50188149	50188649	Epithelial
chr7	1598462	1598962	Epithelial
chr1	154390828	154391328	Epithelial
chr7	73246393	73246893	Epithelial
chr8	120221013	120221513	Epithelial
chr2	740521	741021	Epithelial
chr15	40395567	40396067	Epithelial
chr19	49046541	49047041	Epithelial
chr12	6344648	6345148	Epithelial
chr11	45000316	45000816	Epithelial
chr19	38754858	38755358	Epithelial
chr6	26987788	26988288	Epithelial
chr11	69339200	69339700	Epithelial
chr16	29822501	29823001	Epithelial
chr9	130307396	130307896	Epithelial
chr19	40762892	40763392	Epithelial
chr3	53527964	53528464	Epithelial
chr11	46384938	46385438	Epithelial
chr1	155107371	155107871	Epithelial
chr9	140121280	140121780	Epithelial
chr9	138284186	138284686	Epithelial
chr1	202077236	202077736	Epithelial
chr20	2748841	2749341	Epithelial
chr20	43965170	43965670	Epithelial
chr11	66487715	66488215	Epithelial
chr1	21960918	21961418	Epithelial
chr3	43810917	43811417	Epithelial
chr8	135490680	135491180	Epithelial
chr17	73841153	73841653	Epithelial
chr16	73049474	73049974	Epithelial
chr1	27189310	27189810	Epithelial
chr16	31146806	31147306	Epithelial
chr11	61256279	61256779	Epithelial
chr19	12885673	12886173	Epithelial
chr7	75939738	75940238	Epithelial
chr1	201857516	201858016	Epithelial
chr1	154973916	154974416	Epithelial
chr11	72929037	72929537	Epithelial
chr17	17632049	17632549	Epithelial
chr1	33225576	33226076	Epithelial
chr5	167718396	167718896	Epithelial
chr2	1680126	1680626	Epithelial
chr7	73129729	73130229	Epithelial
chr9	131397492	131397992	Epithelial
chr12	56390758	56391258	Epithelial
chr18	29077768	29078268	Epithelial
chr6	27218749	27219249	Epithelial
chr4	680943	681443	Epithelial
chr14	96571014	96571514	Epithelial
chr1	179560491	179560991	Epithelial
chr17	78874573	78875073	Epithelial
chr16	2879932	2880432	Epithelial
chr20	48937785	48938285	Epithelial
chr14	77385125	77385625	Epithelial
chr1	177139745	177140245	Epithelial
chr5	176728422	176728922	Epithelial
chr16	2262590	2263090	Epithelial
chr9	140205880	140206380	Epithelial
chr19	50706462	50706962	Epithelial
chr17	79700743	79701243	Epithelial
chrX	2847098	2847598	Epithelial
chr15	64237806	64238306	Epithelial
chr19	49654849	49655349	Epithelial
chr14	105438531	105439031	Epithelial
chr1	204183004	204183504	Epithelial
chr1	204042003	204042503	Epithelial
chr2	159580278	159580778	Epithelial
chr4	143395336	143395836	Epithelial
chr6	42110153	42110653	Epithelial
chr12	52541111	52541611	Epithelial
chr1	216774394	216774894	Epithelial
chr17	72756898	72757398	Epithelial
chr16	429199	429699	Epithelial
chr17	39705094	39705594	Epithelial
chr8	144853744	144854244	Epithelial
chr8	128680906	128681406	Epithelial
chr16	2548801	2549301	Epithelial
chr13	114103179	114103679	Epithelial
chr7	82791390	82791890	Epithelial
chr12	33049808	33050308	Epithelial
chr1	145542851	145543351	Epithelial
chr7	907353	907853	Epithelial
chr20	61002449	61002949	Epithelial
chr9	138285435	138285935	Epithelial
chr14	35810720	35811220	Epithelial
chr20	47314343	47314843	Epithelial
chr14	105154284	105154784	Epithelial
chr5	141245604	141246104	Epithelial
chr16	54320551	54321051	Epithelial
chr4	85503499	85503999	Epithelial
chr10	79616913	79617413	Epithelial
chr4	6748714	6749214	Epithelial
chr8	67089081	67089581	Epithelial
chr6	10419558	10420058	Epithelial
chr16	30752795	30753295	Epithelial
chr18	55890897	55891397	Epithelial
chr9	33233995	33234495	Epithelial
chr19	49653371	49653871	Epithelial
chr11	69707760	69708260	Epithelial
chr12	113683652	113684152	Epithelial
chr17	48620329	48620829	Epithelial
chr11	69469969	69470469	Epithelial
chr5	57878585	57879085	Epithelial
chr7	47674865	47675365	Epithelial
chr16	4994677	4995177	Epithelial
chr2	121310349	121310849	Epithelial
chr2	739923	740423	Epithelial
chr1	226063132	226063632	Epithelial
chr22	19793937	19794437	Epithelial
chr1	27868822	27869322	Epithelial
chr17	12634123	12634623	Epithelial
chr7	157197724	157198224	Epithelial
chr1	154155534	154156034	Epithelial
chr2	159580897	159581397	Epithelial
chr7	29604358	29604858	Epithelial
chr6	15089761	15090261	Epithelial
chr1	179555325	179555825	Epithelial
chr1	46637512	46638012	Epithelial
chr5	178986414	178986914	Epithelial
chr5	172115639	172116139	Epithelial
chr1	207068720	207069220	Epithelial
chr13	99083229	99083729	Epithelial
chr19	48991116	48991616	Epithelial
chr16	28550203	28550703	Epithelial
chr17	71284592	71285092	Epithelial
chr12	124844114	124844614	Epithelial
chr7	1594850	1595350	Epithelial
chr5	133841747	133842247	Epithelial
chr11	7041450	7041950	Epithelial
chr6	152084916	152085416	Epithelial
chr8	42147798	42148298	Epithelial
chr17	64948268	64948768	Epithelial
chr22	37593729	37594229	Epithelial
chr1	201988087	201988587	Epithelial
chr2	237357926	237358426	Epithelial
chr1	37504041	37504541	Epithelial
chr1	203058411	203058911	Epithelial
chr15	41158157	41158657	Epithelial
chr1	201366160	201366660	Epithelial
chr6	30853850	30854350	Epithelial
chr18	13800856	13801356	Epithelial
chr2	113875194	113875694	Epithelial
chr3	195531327	195531827	Epithelial
chrX	67653043	67653543	Epithelial
chr17	78004487	78004987	Epithelial
chr3	131753728	131754228	Epithelial
chr17	70461670	70462170	Epithelial
chr6	159420888	159421388	Epithelial
chr4	108745486	108745986	Epithelial
chr1	154785957	154786457	Epithelial
chr1	227915717	227916217	Epithelial
chr16	4986988	4987488	Epithelial
chr19	46284712	46285212	Epithelial
chr14	37130790	37131290	Epithelial
chr10	82220476	82220976	Epithelial
chr1	44015699	44016199	Epithelial
chr1	202082059	202082559	Epithelial
chr11	32851112	32851612	Epithelial
chr4	6689753	6690253	Epithelial
chr19	7684643	7685143	Epithelial
chr10	95225407	95225907	Epithelial
chr1	911390	911890	Epithelial
chr1	207226303	207226803	Epithelial
chr17	80245885	80246385	Epithelial
chr1	156679569	156680069	Epithelial
chr20	38915707	38916207	Epithelial
chr1	202025888	202026388	Epithelial
chr11	125820827	125821327	Epithelial
chr2	18060285	18060785	Epithelial
chr14	75536161	75536661	Epithelial
chr22	21239768	21240268	Epithelial
chr17	38488182	38488682	Epithelial
chr1	182558126	182558626	Epithelial
chr19	55758877	55759377	Epithelial
chr11	130632555	130633055	Epithelial
chr2	121200418	121200918	Epithelial
chr12	52610887	52611387	Epithelial
chr11	69451241	69451741	Epithelial
chr11	1817717	1818217	Epithelial
chr19	35810014	35810514	Epithelial
chr2	62520842	62521342	Epithelial
chr16	67995511	67996011	Epithelial
chr2	233755575	233756075	Epithelial
chr19	13273372	13273872	Epithelial
chr21	46193373	46193873	Epithelial
chr5	154092081	154092581	Epithelial
chr5	759172	759672	Epithelial
chr1	204053484	204053984	Epithelial
chr6	5458178	5458678	Epithelial
chr19	55580383	55580883	Epithelial
chr1	165132062	165132562	Epithelial
chr4	77819031	77819531	Epithelial
chr3	50642518	50643018	Epithelial
chr21	43101344	43101844	Epithelial
chr6	6687214	6687714	Epithelial
chr7	158820374	158820874	Epithelial
chr8	97505660	97506160	Epithelial
chr2	218852728	218853228	Epithelial
chr7	2232605	2233105	Epithelial
chr9	94914173	94914673	Epithelial
chr11	45943458	45943958	Epithelial
chr12	6421674	6422174	Epithelial
chr7	4871382	4871882	Epithelial
chr8	27559988	27560488	Epithelial
chr1	202829890	202830390	Epithelial
chr12	115121494	115121994	Epithelial
chr9	91150017	91150517	Epithelial
chr11	66821921	66822421	Epithelial
chr19	38795527	38796027	Epithelial
chr6	19892291	19892791	Epithelial
chr11	72497262	72497762	Epithelial
chr17	80225422	80225922	Epithelial
chr4	164253764	164254264	Epithelial
chr1	3585374	3585874	Epithelial
chr1	109806201	109806701	Epithelial
chr19	39602927	39603427	Epithelial
chr8	37761964	37762464	Epithelial
chrX	153769293	153769793	Epithelial
chr21	46933045	46933545	Epithelial
chr16	31142145	31142645	Epithelial
chr17	47964604	47965104	Epithelial
chr15	45742030	45742530	Epithelial
chr9	139589764	139590264	Epithelial
chr16	10688401	10688901	Epithelial
chr8	145740201	145740701	Epithelial
chr2	178937305	178937805	Epithelial
chr19	39650957	39651457	Epithelial
chr10	134232369	134232869	Epithelial
chr3	128153973	128154473	Epithelial
chr12	133199531	133200031	Epithelial
chr10	106034411	106034911	Epithelial
chr19	45311266	45311766	Epithelial
chr16	23193617	23194117	Epithelial
chr5	174151271	174151771	Epithelial
chr4	3829192	3829692	Epithelial
chr1	211816939	211817439	Epithelial
chr2	134398888	134399388	Epithelial
chr6	41620779	41621279	Epithelial
chr3	158288725	158289225	Epithelial
chr16	2213141	2213641	Epithelial
chr9	98188940	98189440	Epithelial
chr13	113645138	113645638	Epithelial
chr20	18039365	18039865	Epithelial
chr12	93708457	93708957	Epithelial
chr5	172755916	172756416	Epithelial
chr9	136739149	136739649	Epithelial
chr11	3021593	3022093	Epithelial
chr1	116255725	116256225	Epithelial
chr17	37729889	37730389	Epithelial
chr17	72755940	72756440	Epithelial
chr17	76929968	76930468	Epithelial
chr22	37055689	37056189	Epithelial
chr3	37901782	37902282	Epithelial
chr17	77001363	77001863	Epithelial
chr16	2198003	2198503	Epithelial
chr11	76902904	76903404	Epithelial
chr11	111789638	111790138	Epithelial
chr11	12158436	12158936	Epithelial
chr15	99557929	99558429	Epithelial
chr1	183128996	183129496	Epithelial
chr7	75923889	75924389	Epithelial
chr17	45928223	45928723	Epithelial
chr20	32384298	32384798	Epithelial
chr8	144822623	144823123	Epithelial
chr1	210465726	210466226	Epithelial
chr14	37641336	37641836	Epithelial
chr18	46517008	46517508	Epithelial
chr17	72427867	72428367	Epithelial
chr15	78799675	78800175	Epithelial
chr2	238499486	238499986	Epithelial
chr11	118782856	118783356	Epithelial
chr11	66486062	66486562	Epithelial
chr3	50308542	50309042	Epithelial
chr19	50708417	50708917	Epithelial
chr1	46867602	46868102	Epithelial
chr17	80064124	80064624	Epithelial
chr3	53880185	53880685	Epithelial
chr17	80290010	80290510	Epithelial
chr17	39942830	39943330	Epithelial
chr2	20696151	20696651	Epithelial
chr1	202075484	202075984	Epithelial
chr2	14774455	14774955	Epithelial
chr15	93180197	93180697	Epithelial
chr11	125985800	125986300	Epithelial
chr12	54332272	54332772	Epithelial
chr17	39652975	39653475	Epithelial
chr17	8021317	8021817	Epithelial
chr19	38422945	38423445	Epithelial
chr10	106240750	106241250	Epithelial
chr1	1097905	1098405	Epithelial
chr20	48636300	48636800	Epithelial
chr19	38548704	38549204	Epithelial
chr17	80832287	80832787	Epithelial
chr10	25463625	25464125	Epithelial
chr3	183959531	183960031	Epithelial
chr3	47023318	47023818	Epithelial
chr8	101522359	101522859	Epithelial
chr10	65472087	65472587	Epithelial
chr12	115105869	115106369	Epithelial
chr1	212659254	212659754	Epithelial
chr21	45622339	45622839	Epithelial
chr9	34372496	34372996	Epithelial
chr19	18873206	18873706	Epithelial
chr21	37560509	37561009	Epithelial
chr8	136676925	136677425	Epithelial
chr4	139832145	139832645	Epithelial
chr7	5394486	5394986	Epithelial
chr17	71304332	71304832	Epithelial
chr8	102505999	102506499	Epithelial
chr13	113560484	113560984	Epithelial
chr17	48545596	48546096	Epithelial
chr20	37228135	37228635	Epithelial
chr10	80687068	80687568	Epithelial
chr15	99270722	99271222	Epithelial
chr8	144656146	144656646	Epithelial
chr14	90979933	90980433	Epithelial
chr2	20777705	20778205	Epithelial
chr9	38226889	38227389	Epithelial
chr19	49256112	49256612	Epithelial
chr4	298818	299318	Epithelial
chr6	46138528	46139028	Epithelial
chr17	80193705	80194205	Epithelial
chr17	48611520	48612020	Epithelial
chr20	25213907	25214407	Epithelial
chr7	73245714	73246214	Epithelial
chr17	2868797	2869297	Epithelial
chr17	73553493	73553993	Epithelial
chr22	37056193	37056693	Epithelial
chr7	99573037	99573537	Epithelial
chr11	11643388	11643888	Epithelial
chr16	4995678	4996178	Epithelial
chr17	73546102	73546602	Epithelial
chr19	42555868	42556368	Epithelial
chr15	89921545	89922045	Epithelial
chr12	6325015	6325515	Epithelial
chr12	4416982	4417482	Epithelial
chr1	172468834	172469334	Epithelial
chr9	140330459	140330959	Epithelial
chr7	73156660	73157160	Epithelial
chr6	72892524	72893024	Epithelial
chr16	53407156	53407656	Epithelial
chr4	671600	672100	Epithelial
chr17	46131474	46131974	Epithelial
chr18	45612072	45612572	Epithelial
chr16	15129077	15129577	Epithelial
chr17	29981865	29982365	Epithelial
chr19	1262192	1262692	Epithelial
chr12	6484402	6484902	Epithelial
chr1	209826334	209826834	Epithelial
chr13	32605539	32606039	Epithelial
chr1	201449513	201450013	Epithelial
chr1	201278601	201279101	Epithelial
chr11	2954455	2954955	Epithelial
chr17	64672459	64672959	Epithelial
chr1	94050474	94050974	Epithelial
chr19	4388639	4389139	Epithelial
chr3	193429965	193430465	Epithelial
chr2	3352909	3353409	Epithelial
chr3	32022915	32023415	Epithelial
chr17	48222086	48222586	Epithelial
chr9	137248836	137249336	Epithelial
chr17	75284716	75285216	Epithelial
chr17	7165691	7166191	Epithelial
chr11	3147594	3148094	Epithelial
chr11	1324448	1324948	Epithelial
chr5	79784276	79784776	Epithelial
chr9	130784313	130784813	Epithelial
chr1	154908928	154909428	Epithelial
chr14	71276219	71276719	Epithelial
chr16	68770876	68771376	Epithelial
chr7	122526442	122526942	Epithelial
chr1	205446807	205447307	Epithelial
chr17	61513098	61513598	Epithelial
chr22	46970830	46971330	Epithelial
chr17	55911460	55911960	Epithelial
chr7	158808032	158808532	Epithelial
chr1	153599838	153600338	Epithelial
chr1	155098982	155099482	Epithelial
chr22	30694330	30694830	Epithelial
chr3	9988731	9989231	Epithelial
chr1	154904479	154904979	Epithelial
chr22	38618621	38619121	Epithelial
chr16	31159415	31159915	Epithelial
chr14	96670792	96671292	Epithelial
chr4	1556584	1557084	Epithelial
chr7	73241929	73242429	Epithelial
chr2	235959486	235959986	Epithelial
chr6	49518032	49518532	Epithelial
chr4	6750975	6751475	Epithelial
chr1	182992905	182993405	Epithelial
chr17	79368809	79369309	Epithelial
chr14	100045383	100045883	Epithelial
chr17	36741319	36741819	Epithelial
chr1	156662324	156662824	Epithelial
chr5	170864160	170864660	Epithelial
chr1	151344919	151345419	Epithelial
chr1	43736091	43736591	Epithelial
chr11	859527	860027	Epithelial
chr1	32135413	32135913	Epithelial
chr1	220921384	220921884	Epithelial
chr2	74668130	74668630	Epithelial
chr11	2934225	2934725	Epithelial
chr7	138575633	138576133	Epithelial
chr2	28600656	28601156	Epithelial
chr17	7123695	7124195	Epithelial
chr7	841536	842036	Epithelial
chr3	193988883	193989383	Epithelial
chr3	53189611	53190111	Epithelial
chr11	67080084	67080584	Epithelial
chr1	157015448	157015948	Epithelial
chr3	49169854	49170354	Epithelial
chr5	150455293	150455793	Epithelial
chr14	65433587	65434087	Epithelial
chr8	80996350	80996850	Epithelial
chr9	132168536	132169036	Epithelial
chr1	223895346	223895846	Epithelial
chr2	149894903	149895403	Epithelial
chr1	155161988	155162488	Epithelial
chr15	90708833	90709333	Epithelial
chr11	118505360	118505860	Epithelial
chr16	57654168	57654668	Epithelial
chr1	161493921	161494421	Epithelial
chr22	36861727	36862227	Epithelial
chr16	4784188	4784688	Epithelial
chr8	17658658	17659158	Epithelial
chr2	27543934	27544434	Epithelial
chr11	2951873	2952373	Epithelial
chr20	4142518	4143018	Epithelial
chr14	77647884	77648384	Epithelial
chr12	13043581	13044081	Epithelial
chr18	46518105	46518605	Epithelial
chr1	224920957	224921457	Epithelial
chr11	825584	826084	Epithelial
chr1	155102476	155102976	Epithelial
chr1	155097105	155097605	Epithelial
chr11	130318169	130318669	Epithelial
chr11	61394209	61394709	Epithelial
chr9	138173689	138174189	Epithelial
chr4	2932554	2933054	Epithelial
chr10	128810827	128811327	Epithelial
chr11	1855356	1855856	Epithelial
chr2	1604537	1605037	Epithelial
chr20	39968494	39968994	Epithelial
chr1	46982559	46983059	Epithelial
chr1	211908932	211909432	Epithelial
chr11	13030616	13031116	Epithelial
chr16	54963561	54964061	Epithelial
chr18	71958300	71958800	Epithelial
chr10	99478397	99478897	Epithelial
chr1	155293855	155294355	Epithelial
chr14	77419774	77420274	Epithelial
chr2	7171705	7172205	Epithelial
chr4	24913885	24914385	Epithelial
chr4	74485934	74486434	Epithelial
chr8	95652462	95652962	Epithelial
chr15	40531227	40531727	Epithelial
chr10	45474008	45474508	Epithelial
chr15	71407184	71407684	Epithelial
chr6	7261352	7261852	Epithelial
chr16	5666102	5666602	Epithelial
chr1	247171145	247171645	Epithelial
chr7	76009053	76009553	Epithelial
chr1	204257272	204257772	Epithelial
chr4	757651	758151	Epithelial
chr8	93978091	93978591	Epithelial
chr19	40722857	40723357	Epithelial
chr22	25796784	25797284	Epithelial
chr1	202781349	202781849	Epithelial
chr1	208011797	208012297	Epithelial
chr16	30072123	30072623	Epithelial
chr9	124308210	124308710	Epithelial
chr16	1428895	1429395	Epithelial
chr8	67454147	67454647	Epithelial
chr9	98075308	98075808	Epithelial
chr17	80797646	80798146	Epithelial
chr5	72511854	72512354	Epithelial
chr12	120832370	120832870	Epithelial
chr16	88831312	88831812	Epithelial
chr2	10545405	10545905	Epithelial
chr11	45307567	45308067	Epithelial
chr16	85355361	85355861	Epithelial
chr5	177508464	177508964	Epithelial
chr17	48996900	48997400	Epithelial
chr16	16115759	16116259	Epithelial
chr11	70079699	70080199	Epithelial
chr8	145806086	145806586	Epithelial
chr20	35490244	35490744	Epithelial
chr1	22283520	22284020	Epithelial
chr10	126812194	126812694	Epithelial
chr19	18490995	18491495	Epithelial
chr11	69294447	69294947	Epithelial
chr18	28786729	28787229	Epithelial
chr17	15244772	15245272	Epithelial
chr12	1940129	1940629	Epithelial
chr20	62313731	62314231	Epithelial
chr6	39891029	39891529	Epithelial
chr12	1945931	1946431	Epithelial
chr18	61143909	61144409	Epithelial
chr2	30440747	30441247	Epithelial
chr8	101225565	101226065	Epithelial
chr6	10418992	10419492	Epithelial
chr21	45160669	45161169	Epithelial
chr1	27357852	27358352	Epithelial
chr17	72426924	72427424	Epithelial
chr17	48132261	48132761	Epithelial
chr5	36745216	36745716	Epithelial
chr14	37666892	37667392	Epithelial
chr16	14463927	14464427	Epithelial
chr9	140564905	140565405	Epithelial
chr12	88973716	88974216	Epithelial
chr17	39769026	39769526	Epithelial
chr1	1368537	1369037	Epithelial
chr5	167780222	167780722	Epithelial
chr12	119616262	119616762	Epithelial
chr9	124505700	124506200	Epithelial
chrX	152064220	152064720	Epithelial
chr12	124844716	124845216	Epithelial
chr17	17614220	17614720	Epithelial
chr22	38614586	38615086	Epithelial
chr17	39680016	39680516	Epithelial
chr17	46035007	46035507	Epithelial
chr10	123778986	123779486	Epithelial
chr2	45237175	45237675	Epithelial
chr16	10674378	10674878	Epithelial
chr18	76822766	76823266	Epithelial
chr11	67442020	67442520	Epithelial
chr9	126089951	126090451	Epithelial
chr14	96561980	96562480	Epithelial
chr2	98703283	98703783	Epithelial
chr16	1820389	1820889	Epithelial
chr2	238467433	238467933	Epithelial
chr22	46921570	46922070	Epithelial
chr6	72130317	72130817	Epithelial
chr20	31053174	31053674	Epithelial
chr16	4729978	4730478	Epithelial
chr13	113637714	113638214	Epithelial
chr17	2612312	2612812	Epithelial
chr15	77925656	77926156	Epithelial
chr19	1181650	1182150	Epithelial
chr17	79949665	79950165	Epithelial
chr11	9552513	9553013	Epithelial
chr8	102092722	102093222	Epithelial
chr9	130749199	130749699	Epithelial
chr17	72754344	72754844	Epithelial
chr17	79779491	79779991	Epithelial
chr12	119613912	119614412	Epithelial
chr2	65527300	65527800	Epithelial
chr7	42332512	42333012	Epithelial
chr3	180397008	180397508	Epithelial
chr11	69455715	69456215	Epithelial
chr19	36627756	36628256	Epithelial
chr8	145749729	145750229	Epithelial
chr1	204098711	204099211	Epithelial
chrX	39813133	39813633	Epithelial
chr7	51384637	51385137	Epithelial
chr19	289523	290023	Epithelial
chr11	69468793	69469293	Epithelial
chr11	20133959	20134459	Epithelial
chr3	72710098	72710598	Epithelial
chr5	177505038	177505538	Epithelial
chr8	120220207	120220707	Epithelial
chr6	44077970	44078470	Epithelial
chr19	290338	290838	Epithelial
chr17	60856244	60856744	Epithelial
chr2	74667485	74667985	Epithelial
chr1	207083079	207083579	Epithelial
chr10	482106	482606	Epithelial
chr11	986545	987045	Epithelial
chr16	1680760	1681260	Epithelial
chr7	73237265	73237765	Epithelial
chr8	66934397	66934897	Epithelial
chr1	109373116	109373616	Epithelial
chr16	10710979	10711479	Epithelial
chr3	13153677	13154177	Epithelial
chr2	46646	47146	Epithelial
chr7	73149022	73149522	Epithelial
chr10	835341	835841	Epithelial
chr1	156441207	156441707	Epithelial
chr7	75936278	75936778	Epithelial
chr3	38045768	38046268	Epithelial
chr10	3168976	3169476	Epithelial
chr14	23775808	23776308	Epithelial
chr1	151485454	151485954	Epithelial
chr7	47514781	47515281	Epithelial
chr5	140306014	140306514	Epithelial
chr14	107280858	107281358	Epithelial
chr19	45620851	45621351	Epithelial
chr2	120041403	120041903	Epithelial
chr1	154977988	154978488	Epithelial
chr11	57078697	57079197	Epithelial
chr10	80917310	80917810	Epithelial
chr14	95757393	95757893	Epithelial
chr1	117753339	117753839	Epithelial
chr15	42349608	42350108	Epithelial
chr9	132258045	132258545	Epithelial
chr1	227751250	227751750	Epithelial
chr16	89900062	89900562	Epithelial
chr8	37548880	37549380	Epithelial
chr6	136871357	136871857	Epithelial
chr16	377076	377576	Epithelial
chr7	73247508	73248008	Epithelial
chr7	157081747	157082247	Epithelial
chr2	217404699	217405199	Epithelial
chr10	118763971	118764471	Epithelial
chr10	134330570	134331070	Epithelial
chr11	20057202	20057702	Epithelial
chr18	74060374	74060874	Epithelial
chr3	45187618	45188118	Epithelial
chr1	38022316	38022816	Epithelial
chr14	69445933	69446433	Epithelial
chr17	39942001	39942501	Epithelial
chr7	129420000	129420500	Epithelial
chr16	90110336	90110836	Epithelial
chr2	38742631	38743131	Epithelial
chr11	130016114	130016614	Epithelial
chr16	28335863	28336363	Epithelial
chr19	13995696	13996196	Epithelial
chr11	120172493	120172993	Epithelial
chr3	11812440	11812940	Epithelial
chr15	71055779	71056279	Epithelial
chr11	393197	393697	Epithelial
chr2	85648478	85648978	Epithelial
chr17	80110418	80110918	Epithelial
chr3	153838813	153839313	Epithelial
chr7	4784576	4785076	Epithelial
chr19	15590402	15590902	Epithelial
chr20	25176980	25177480	Epithelial
chr10	5508220	5508720	Epithelial
chr15	90371463	90371963	Epithelial
chr16	83960143	83960643	Epithelial
chr19	3057180	3057680	Epithelial
chr2	14772543	14773043	Epithelial
chr16	88993300	88993800	Epithelial
chr12	124853841	124854341	Epithelial
chr12	2045454	2045954	Epithelial
chr6	31685222	31685722	Epithelial
chr6	44188997	44189497	Epithelial
chr3	127261238	127261738	Epithelial
chr1	54481931	54482431	Epithelial
chr6	33265320	33265820	Epithelial
chr17	73006946	73007446	Epithelial
chr17	78251916	78252416	Epithelial
chr1	184604430	184604930	Epithelial
chr1	157043971	157044471	Epithelial
chr1	1268063	1268563	Epithelial
chr9	133816455	133816955	Epithelial
chr1	244624394	244624894	Epithelial
chr6	33282692	33283192	Epithelial
chr9	116225660	116226160	Epithelial
chrX	15511277	15511777	Epithelial
chr1	205633646	205634146	Epithelial
chr12	6480143	6480643	Epithelial
chr15	33360187	33360687	Epithelial
chr3	193588095	193588595	Epithelial
chr19	45280912	45281412	Epithelial
chr11	69045510	69046010	Epithelial
chr11	70601600	70602100	Epithelial
chr20	43970952	43971452	Epithelial
chr1	246772051	246772551	Epithelial
chr14	95522747	95523247	Epithelial
chr14	69322012	69322512	Epithelial
chr9	132257476	132257976	Epithelial
chr2	161061957	161062457	Epithelial
chr11	61464514	61465014	Epithelial
chr16	121377	121877	Epithelial
chr1	33641907	33642407	Epithelial
chr17	70497805	70498305	Epithelial
chr1	147142482	147142982	Epithelial
chr8	145578287	145578787	Epithelial
chr1	230999130	230999630	Epithelial
chr19	15673992	15674492	Epithelial
chr1	151811596	151812096	Epithelial
chr16	10672462	10672962	Epithelial
chr10	43447718	43448218	Epithelial
chr2	71974124	71974624	Epithelial
chr1	235242821	235243321	Epithelial
chr8	61626970	61627470	Epithelial
chr20	5053927	5054427	Epithelial
chr2	18060833	18061333	Epithelial
chr11	129185777	129186277	Epithelial
chr20	25003350	25003850	Epithelial
chr1	228566134	228566634	Epithelial
chr6	166247980	166248480	Epithelial
chr7	135399344	135399844	Epithelial
chr1	155225085	155225585	Epithelial
chr7	105705325	105705825	Epithelial
chr1	210637678	210638178	Epithelial
chr7	64699882	64700382	Epithelial
chr19	45946682	45947182	Epithelial
chr11	118691141	118691641	Epithelial
chr10	102855216	102855716	Epithelial
chr5	2695524	2696024	Epithelial
chr7	97715469	97715969	Epithelial
chr1	225997559	225998059	Epithelial
chr11	118493598	118494098	Epithelial
chr6	6759053	6759553	Epithelial
chr16	57653607	57654107	Epithelial
chr3	138634785	138635285	Epithelial
chr5	11904446	11904946	Epithelial
chr1	150232203	150232703	Epithelial
chr12	113684175	113684675	Epithelial
chr19	58544975	58545475	Epithelial
chr1	155292946	155293446	Epithelial
chr22	43689252	43689752	Epithelial
chr17	48609802	48610302	Epithelial
chr13	96705514	96706014	Epithelial
chr19	3336670	3337170	Epithelial
chr9	25677345	25677845	Epithelial
chr17	36740474	36740974	Epithelial
chr1	245319744	245320244	Epithelial
chr1	201979980	201980480	Epithelial
chr12	53343415	53343915	Epithelial
chr13	61989035	61989535	Epithelial
chr1	41980702	41981202	Epithelial
chr2	25301366	25301866	Epithelial
chr18	712470	712970	Epithelial
chr8	142011312	142011812	Epithelial
chr20	39969203	39969703	Epithelial
chr1	151803111	151803611	Epithelial
chr7	151391836	151392336	Epithelial
chr8	81213002	81213502	Epithelial
chr8	144896953	144897453	Epithelial
chr5	154209347	154209847	Epithelial
chr6	41504527	41505027	Epithelial
chr7	47515359	47515859	Epithelial
chr16	74808477	74808977	Epithelial
chr18	33889220	33889720	Epithelial
chr9	130307964	130308464	Epithelial
chr5	139017803	139018303	Epithelial
chr22	25506564	25507064	Epithelial
chr10	118608984	118609484	Epithelial
chr8	61835429	61835929	Epithelial
chr11	7618809	7619309	Epithelial
chr7	73185044	73185544	Epithelial
chr9	22009036	22009536	Epithelial
chr16	1128527	1129027	Epithelial
chr7	101251937	101252437	Epithelial
chr8	143851075	143851575	Epithelial
chr2	62732794	62733294	Epithelial
chr15	22977066	22977566	Epithelial
chr21	42878770	42879270	Epithelial
chr6	10099221	10099721	Epithelial
chr9	112969309	112969809	Epithelial
chrX	40333404	40333904	Epithelial
chr2	27665277	27665777	Epithelial
chr16	14164684	14165184	Epithelial
chr16	1729817	1730317	Epithelial
chr17	79689118	79689618	Epithelial
chr12	15374118	15374618	Epithelial
chr7	5466010	5466510	Epithelial
chr11	111601860	111602360	Epithelial
chr19	57018878	57019378	Epithelial
chr12	58120332	58120832	Epithelial
chr9	112093634	112094134	Epithelial
chr7	97807630	97808130	Epithelial
chr2	241172303	241172803	Epithelial
chr7	953587	954087	Epithelial
chr14	38067426	38067926	Epithelial
chr2	99486207	99486707	Epithelial
chr5	172158356	172158856	Epithelial
chr7	29603738	29604238	Epithelial
chr9	132369768	132370268	Epithelial
chr20	50073027	50073527	Epithelial
chr8	66938494	66938994	Epithelial
chr8	145925475	145925975	Epithelial
chr8	120779965	120780465	Epithelial
chr20	55203981	55204481	Epithelial
chr1	207992198	207992698	Epithelial
chr4	53617653	53618153	Epithelial
chr14	105557800	105558300	Epithelial
chr19	10735928	10736428	Epithelial
chr19	4715426	4715926	Epithelial
chr14	77473640	77474140	Epithelial
chr1	46648857	46649357	Epithelial
chr6	122931230	122931730	Epithelial
chr17	76036858	76037358	Epithelial
chr19	883532	884032	Epithelial
chr9	92279838	92280338	Epithelial
chrX	117861209	117861709	Epithelial
chr17	72764299	72764799	Epithelial
chr6	7267644	7268144	Epithelial
chr6	94129122	94129622	Epithelial
chr19	6765974	6766474	Epithelial
chr11	125950211	125950711	Epithelial
chr16	4845097	4845597	Epithelial
chr17	48565020	48565520	Epithelial
chr2	236415285	236415785	Epithelial
chr8	129154139	129154639	Epithelial
chr1	43613235	43613735	Epithelial
chr17	77788687	77789187	Epithelial
chr12	52596966	52597466	Epithelial
chr5	1130709	1131209	Epithelial
chr3	188816709	188817209	Epithelial
chr11	2278155	2278655	Epithelial
chr17	25574328	25574828	Epithelial
chr11	130319825	130320325	Epithelial
chr22	50744192	50744692	Epithelial
chr20	62466319	62466819	Epithelial
chr22	37592995	37593495	Epithelial
chr13	113540383	113540883	Epithelial
chr20	49031981	49032481	Epithelial
chr9	130717512	130718012	Epithelial
chr17	75419789	75420289	Epithelial
chr19	46031414	46031914	Epithelial
chr22	35711731	35712231	Epithelial
chr19	45664082	45664582	Epithelial
chr8	129037194	129037694	Epithelial
chr17	42215416	42215916	Epithelial
chr11	47376757	47377257	Epithelial
chr1	55487724	55488224	Epithelial
chr9	80263284	80263784	Epithelial
chr6	24357910	24358410	Epithelial
chr16	54320029	54320529	Epithelial
chr9	91148823	91149323	Epithelial
chr1	1207827	1208327	Epithelial
chr20	19764431	19764931	Epithelial
chr11	70994873	70995373	Epithelial
chr20	49440669	49441169	Epithelial
chr1	210406889	210407389	Epithelial
chr11	364443	364943	Epithelial
chr17	62770137	62770637	Epithelial
chr16	87495065	87495565	Epithelial
chr14	69320390	69320890	Epithelial
chr14	70465735	70466235	Epithelial
chr20	24997886	24998386	Epithelial
chr3	53179315	53179815	Epithelial
chr5	850564	851064	Epithelial
chr1	6217606	6218106	Epithelial
chr5	38556854	38557354	Epithelial
chr9	132256673	132257173	Epithelial
chr16	87604570	87605070	Epithelial
chr1	47655654	47656154	Epithelial
chr3	193588667	193589167	Epithelial
chr4	146657447	146657947	Epithelial
chr17	55434596	55435096	Epithelial
chr18	55470728	55471228	Epithelial
chr9	130718062	130718562	Epithelial
chr8	57232475	57232975	Epithelial
chr1	154540244	154540744	Epithelial
chr8	128866205	128866705	Epithelial
chr18	596777	597277	Epithelial
chr17	2251018	2251518	Epithelial
chr17	80342421	80342921	Epithelial
chr1	201276909	201277409	Epithelial
chr22	23801141	23801641	Epithelial
chr19	10295171	10295671	Epithelial
chr16	1232249	1232749	Epithelial
chr8	75232594	75233094	Epithelial
chr3	141086954	141087454	Epithelial
chr5	10288638	10289138	Epithelial
chr16	1660412	1660912	Epithelial
chr16	85554305	85554805	Epithelial
chr19	4713400	4713900	Epithelial
chr3	174158973	174159473	Epithelial
chr8	37552257	37552757	Epithelial
chr11	72938776	72939276	Epithelial
chr2	73114239	73114739	Epithelial
chr8	74268554	74269054	Epithelial
chr11	69042007	69042507	Epithelial
chr19	35497223	35497723	Epithelial
chr9	130955175	130955675	Epithelial
chr5	176296909	176297409	Epithelial
chr9	124049266	124049766	Epithelial
chr16	24865048	24865548	Epithelial
chr2	235935477	235935977	Epithelial
chr8	144678224	144678724	Epithelial
chr1	116257395	116257895	Epithelial
chr22	46861605	46862105	Epithelial
chr5	10301874	10302374	Epithelial
chr6	54711265	54711765	Epithelial
chr14	24846729	24847229	Epithelial
chr6	43478475	43478975	Epithelial
chr16	412025	412525	Epithelial
chr19	6092320	6092820	Epithelial
chr9	132249007	132249507	Epithelial
chr11	394451	394951	Epithelial
chr3	85007837	85008337	Epithelial
chr16	20817528	20818028	Epithelial
chr17	71356145	71356645	Epithelial
chr4	41362433	41362933	Epithelial
chr20	50366530	50367030	Epithelial
chr1	16126844	16127344	Epithelial
chr17	37893627	37894127	Epithelial
chr5	133394584	133395084	Epithelial
chr6	168789464	168789964	Epithelial
chr4	782772	783272	Epithelial
chr1	153936414	153936914	Epithelial
chr9	71720016	71720516	Epithelial
chr12	88974282	88974782	Epithelial
chr11	66795039	66795539	Epithelial
chr9	85676825	85677325	Epithelial
chr10	102807920	102808420	Epithelial
chr1	228133629	228134129	Epithelial
chr4	153918949	153919449	Epithelial
chr16	745452	745952	Epithelial
chr10	21463361	21463861	Epithelial
chr9	116861214	116861714	Epithelial
chr19	13162463	13162963	Epithelial
chr6	10415026	10415526	Epithelial
chr10	71135230	71135730	Epithelial
chr1	155055591	155056091	Epithelial
chr14	95065369	95065869	Epithelial
chr11	44606307	44606807	Epithelial
chr16	30816718	30817218	Epithelial
chr13	30683057	30683557	Epithelial
chr14	96730045	96730545	Epithelial
chr17	48716463	48716963	Epithelial
chr11	62009322	62009822	Epithelial
chr17	37862541	37863041	Epithelial
chr17	39675676	39676176	Epithelial
chr17	79694287	79694787	Epithelial
chr19	47881046	47881546	Epithelial
chr20	62515722	62516222	Epithelial
chr22	51051993	51052493	Epithelial
chr1	201619497	201619997	Epithelial
chr5	87437079	87437579	Epithelial
chr1	178006911	178007411	Epithelial
chr1	151804038	151804538	Epithelial
chr9	4489943	4490443	Epithelial
chr7	98865100	98865600	Epithelial
chr9	130329416	130329916	Epithelial
chr17	75315365	75315865	Epithelial
chr11	1595157	1595657	Epithelial
chr17	80626397	80626897	Epithelial
chr19	1402560	1403060	Epithelial
chr22	39688528	39689028	Epithelial
chr7	475768	476268	Epithelial
chr5	14011602	14012102	Epithelial
chr5	108063804	108064304	Epithelial
chr9	96339882	96340382	Epithelial
chr15	41164330	41164830	Epithelial
chr17	39735673	39736173	Epithelial
chr19	46381442	46381942	Epithelial
chr19	36822351	36822851	Epithelial
chr7	158750473	158750973	Epithelial
chr19	49055095	49055595	Epithelial
chr17	49012641	49013141	Epithelial
chr13	113655379	113655879	Epithelial
chr7	100179851	100180351	Epithelial
chr17	76992060	76992560	Epithelial
chr16	1480752	1481252	Epithelial
chr2	66660422	66660922	Epithelial
chr3	77874510	77875010	Epithelial
chr1	204720919	204721419	Epithelial
chr7	1576765	1577265	Epithelial
chr21	44630168	44630668	Epithelial
chr18	46547447	46547947	Epithelial
chr16	30996636	30997136	Epithelial
chr1	182360210	182360710	Epithelial
chr19	24216269	24216769	Epithelial
chr15	41198337	41198837	Epithelial
chr16	11734189	11734689	Epithelial
chr15	68564255	68564755	Epithelial
chr22	51006824	51007324	Epithelial
chr9	139698895	139699395	Epithelial
chr22	50466493	50466993	Epithelial
chr10	79631927	79632427	Epithelial
chr12	122191846	122192346	Epithelial
chr16	67438720	67439220	Epithelial
chr19	15306873	15307373	Epithelial
chr22	46930562	46931062	Epithelial
chr6	170341582	170342082	Epithelial
chr7	80548212	80548712	Epithelial
chr20	62129343	62129843	Epithelial
chr2	100938757	100939257	Epithelial
chr3	120626835	120627335	Epithelial
chr9	131788976	131789476	Epithelial
chr9	132539234	132539734	Epithelial
chr1	204098144	204098644	Epithelial
chr11	61780288	61780788	Epithelial
chr8	125212300	125212800	Epithelial
chr19	58739956	58740456	Epithelial
chr9	130727751	130728251	Epithelial
chr1	1014847	1015347	Epithelial
chr14	24768113	24768613	Epithelial
chr7	54731987	54732487	Epithelial
chr17	29827027	29827527	Epithelial
chr2	96926424	96926924	Epithelial
chr1	23778356	23778856	Epithelial
chr1	41884480	41884980	Epithelial
chr3	46734040	46734540	Epithelial
chr17	60780374	60780874	Epithelial
chr19	14660958	14661458	Epithelial
chr1	198125857	198126357	Epithelial
chr1	153581575	153582075	Epithelial
chr17	60748932	60749432	Epithelial
chr19	3708072	3708572	Epithelial
chr2	241190553	241191053	Epithelial
chr8	126442239	126442739	Epithelial
chr21	40285259	40285759	Epithelial
chr20	62372022	62372522	Epithelial
chr14	70512613	70513113	Epithelial
chr17	78143496	78143996	Epithelial
chr12	57569262	57569762	Epithelial
chr7	150782936	150783436	Epithelial
chr1	155054997	155055497	Epithelial
chr1	44002174	44002674	Epithelial
chr14	100029521	100030021	Epithelial
chr7	107146852	107147352	Epithelial
chr9	137259606	137260106	Epithelial
chr20	49262074	49262574	Epithelial
chr3	72388383	72388883	Epithelial
chr5	137945178	137945678	Epithelial
chr19	49660827	49661327	Epithelial
chr7	75934232	75934732	Epithelial
chr11	61467551	61468051	Epithelial
chr1	155050365	155050865	Epithelial
chr20	46424021	46424521	Epithelial
chrX	69674584	69675084	Epithelial
chr7	56147064	56147564	Epithelial
chr5	149887484	149887984	Epithelial
chr13	23500375	23500875	Epithelial
chr8	67435077	67435577	Epithelial
chr12	52609354	52609854	Epithelial
chr12	53289139	53289639	Epithelial
chr6	157519364	157519864	Epithelial
chr4	40631610	40632110	Epithelial
chr5	167696232	167696732	Epithelial
chr13	113585196	113585696	Epithelial
chr19	6236827	6237327	Epithelial
chr21	16582593	16583093	Epithelial
chr6	168151510	168152010	Epithelial
chr7	99578247	99578747	Epithelial
chr6	30698604	30699104	Epithelial
chr1	120190793	120191293	Epithelial
chr3	11760992	11761492	Epithelial
chr6	19804707	19805207	Epithelial
chr19	1907648	1908148	Epithelial
chr1	59280217	59280717	Epithelial
chr7	142583236	142583736	Epithelial
chr1	184633048	184633548	Epithelial
chr16	31489073	31489573	Epithelial
chr17	79486339	79486839	Epithelial
chr8	145689318	145689818	Epithelial
chr14	104354572	104355072	Epithelial
chr3	48540093	48540593	Epithelial
chr17	76417386	76417886	Epithelial
chr8	145023698	145024198	Epithelial
chr17	73629894	73630394	Epithelial
chr19	48232760	48233260	Epithelial
chr7	28996910	28997410	Epithelial
chr17	46026031	46026531	Epithelial
chr11	70414087	70414587	Epithelial
chr17	80057453	80057953	Epithelial
chr4	7035899	7036399	Epithelial
chr10	134222354	134222854	Epithelial
chr11	829258	829758	Epithelial
chr11	7272901	7273401	Epithelial
chr1	173445997	173446497	Epithelial
chr7	73474144	73474644	Epithelial
chr19	35485703	35486203	Epithelial
chr8	144888031	144888531	Epithelial
chr7	8301511	8302011	Epithelial
chr1	27286708	27287208	Epithelial
chr6	1641591	1642091	Epithelial
chr17	40819428	40819928	Epithelial
chr12	6472841	6473341	Epithelial
chr17	72439053	72439553	Epithelial
chr3	52007895	52008395	Epithelial
chr11	73020141	73020641	Epithelial
chr1	62108317	62108817	Epithelial
chr12	125002609	125003109	Epithelial
chr7	73121537	73122037	Epithelial
chr10	75579246	75579746	Epithelial
chr1	227002708	227003208	Epithelial
chr11	65323149	65323649	Epithelial
chr12	104235502	104236002	Epithelial
chrX	138286947	138287447	Epithelial
chr8	27441185	27441685	Epithelial
chr11	66799085	66799585	Epithelial
chr1	41981621	41982121	Epithelial
chr21	38362332	38362832	Epithelial
chr15	62042719	62043219	Epithelial
chr2	159581431	159581931	Epithelial
chr6	32134938	32135438	Epithelial
chr12	125211781	125212281	Epithelial
chr14	61190847	61191347	Epithelial
chr14	69417642	69418142	Epithelial
chr3	193859396	193859896	Epithelial
chr12	48222669	48223169	Epithelial
chr1	202830603	202831103	Epithelial
chr11	70244288	70244788	Epithelial
chr5	87956754	87957254	Epithelial
chr19	35606680	35607180	Epithelial
chr2	66661894	66662394	Epithelial
chr16	83986460	83986960	Epithelial
chr2	47596922	47597422	Epithelial
chr5	177550648	177551148	Epithelial
chr17	39704564	39705064	Epithelial
chr12	56472682	56473182	Epithelial
chr1	31158058	31158558	Epithelial
chr1	212780004	212780504	Epithelial
chr14	89506965	89507465	Epithelial
chr6	24402927	24403427	Epithelial
chr1	6445568	6446068	Epithelial
chr8	141469731	141470231	Epithelial
chr11	69069025	69069525	Epithelial
chr9	124361391	124361891	Epithelial
chr2	97554054	97554554	Epithelial
chr4	75718920	75719420	Epithelial
chr12	123326081	123326581	Epithelial
chr19	934765	935265	Epithelial
chr1	156073770	156074270	Epithelial
chr1	204732904	204733404	Epithelial
chr4	776296	776796	Epithelial
chr3	196014299	196014799	Epithelial
chr15	99975374	99975874	Epithelial
chr14	105939619	105940119	Epithelial
chr17	42247769	42248269	Epithelial
chr6	33288352	33288852	Epithelial
chr12	132314849	132315349	Epithelial
chr22	46773362	46773862	Epithelial
chr2	1679388	1679888	Epithelial
chr16	68269340	68269840	Epithelial
chr15	96873558	96874058	Epithelial
chr15	90233546	90234046	Epithelial
chr16	1949995	1950495	Epithelial
chr17	40827877	40828377	Epithelial
chr1	118727577	118728077	Epithelial
chr10	102802340	102802840	Epithelial
chr3	142315034	142315534	Epithelial
chr17	39933702	39934202	Epithelial
chr4	3438579	3439079	Epithelial
chr8	143807711	143808211	Epithelial
chr8	11720017	11720517	Epithelial
chr17	77967379	77967879	Epithelial
chr9	132515059	132515559	Epithelial
chr3	134100592	134101092	Epithelial
chr9	33229301	33229801	Epithelial
chr10	75966516	75967016	Epithelial
chr19	5046515	5047015	Epithelial
chr8	644376	644876	Epithelial
chr18	45979622	45980122	Epithelial
chr19	55677845	55678345	Epithelial
chr19	45350818	45351318	Epithelial
chr15	52580498	52580998	Epithelial
chr6	99797609	99798109	Epithelial
chr10	11917778	11918278	Epithelial
chr11	417271	417771	Epithelial
chr12	122582321	122582821	Epithelial
chr10	120595276	120595776	Epithelial
chr19	37464100	37464600	Epithelial
chr1	48360365	48360865	Epithelial
chr15	41163823	41164323	Epithelial
chr17	74581964	74582464	Epithelial
chr4	39448520	39449020	Epithelial
chr7	91195080	91195580	Epithelial
chr17	39703502	39704002	Epithelial
chr3	128054376	128054876	Epithelial
chr19	1098614	1099114	Epithelial
chr7	73244539	73245039	Epithelial
chr22	27769131	27769631	Epithelial
chr16	53133428	53133928	Epithelial
chr20	62167741	62168241	Epithelial
chr16	88454580	88455080	Epithelial
chr9	129439046	129439546	Epithelial
chr7	89840814	89841314	Epithelial
chr10	71120461	71120961	Epithelial
chr17	3862490	3862990	Epithelial
chr9	139734702	139735202	Epithelial
chr4	152246522	152247022	Epithelial
chr18	8990495	8990995	Epithelial
chr14	95806559	95807059	Epithelial
chr9	139753390	139753890	Epithelial
chr21	44922146	44922646	Epithelial
chr16	83986990	83987490	Epithelial
chr19	45310375	45310875	Epithelial
chr17	72426368	72426868	Epithelial
chr1	21960400	21960900	Epithelial
chr9	35161807	35162307	Epithelial
chr22	27041126	27041626	Epithelial
chr3	196716828	196717328	Epithelial
chr5	139088486	139088986	Epithelial
chr16	1209962	1210462	Epithelial
chr10	57390953	57391453	Epithelial
chr10	830630	831130	Epithelial
chr20	32241950	32242450	Epithelial
chr18	74800924	74801424	Epithelial
chr16	10652750	10653250	Epithelial
chr11	69974344	69974844	Epithelial
chr16	85673114	85673614	Epithelial
chr20	10152812	10153312	Epithelial
chr17	80204413	80204913	Epithelial
chr19	36001271	36001771	Epithelial
chr19	45245115	45245615	Epithelial
chr4	3412167	3412667	Epithelial
chr12	63328795	63329295	Epithelial
chr6	33729838	33730338	Epithelial
chr3	184279192	184279692	Epithelial
chr1	228200863	228201363	Epithelial
chr16	1477835	1478335	Epithelial
chr16	12382678	12383178	Epithelial
chr19	39651653	39652153	Epithelial
chr19	48151927	48152427	Epithelial
chr21	44375781	44376281	Epithelial
chr3	40732606	40733106	Epithelial
chr1	202896066	202896566	Epithelial
chr19	3520162	3520662	Epithelial
chr1	210405739	210406239	Epithelial
chr6	83073264	83073764	Epithelial
chr19	2524805	2525305	Epithelial
chr17	79282823	79283323	Epithelial
chr1	48559239	48559739	Epithelial
chr8	144952510	144953010	Epithelial
chr11	62320783	62321283	Epithelial
chr21	38905635	38906135	Epithelial
chr5	1129686	1130186	Epithelial
chr7	1968107	1968607	Epithelial
chr11	66821204	66821704	Epithelial
chr11	72903345	72903845	Epithelial
chr15	83611335	83611835	Epithelial
chr17	70680036	70680536	Epithelial
chr11	111606290	111606790	Epithelial
chr16	25118155	25118655	Epithelial
chr1	44323825	44324325	Epithelial
chr11	2223549	2224049	Epithelial
chr17	48981957	48982457	Epithelial
chr11	69354798	69355298	Epithelial
chr14	37050271	37050771	Epithelial
chr12	32552148	32552648	Epithelial
chr1	25900058	25900558	Epithelial
chr1	182309300	182309800	Epithelial
chr20	58563106	58563606	Epithelial
chr8	54647029	54647529	Epithelial
chr15	100890198	100890698	Epithelial
chr8	145692935	145693435	Epithelial
chr3	38500669	38501169	Epithelial
chr9	130336373	130336873	Epithelial
chr16	54227232	54227732	Epithelial
chr3	64474973	64475473	Epithelial
chr5	133802026	133802526	Epithelial
chr19	4694234	4694734	Epithelial
chr10	43761315	43761815	Epithelial
chr12	124906586	124907086	Epithelial
chr22	22751760	22752260	Epithelial
chr19	57946679	57947179	Epithelial
chr3	48700197	48700697	Epithelial
chr11	69452991	69453491	Epithelial
chr17	40435268	40435768	Epithelial
chr19	1183715	1184215	Epithelial
chr17	74248043	74248543	Epithelial
chr11	12269759	12270259	Epithelial
chr1	201673200	201673700	Epithelial
chr10	134220759	134221259	Epithelial
chr12	53455410	53455910	Epithelial
chr11	834810	835310	Epithelial
chr16	81678756	81679256	Epithelial
chr19	42408463	42408963	Epithelial
chr19	55727671	55728171	Epithelial
chr1	224691166	224691666	Epithelial
chr2	38689095	38689595	Epithelial
chr20	36928383	36928883	Epithelial
chr1	228354087	228354587	Epithelial
chr13	88323334	88323834	Epithelial
chr12	86658794	86659294	Epithelial
chr17	70147535	70148035	Epithelial
chr1	160066325	160066825	Epithelial
chr16	85786583	85787083	Epithelial
chr10	79649006	79649506	Epithelial
chr2	7932194	7932694	Epithelial
chr3	46009440	46009940	Epithelial
chr17	73554047	73554547	Epithelial
chr4	166299950	166300450	Epithelial
chr8	140867102	140867602	Epithelial
chr9	112091476	112091976	Epithelial
chr1	9903611	9904111	Epithelial
chr1	17560061	17560561	Epithelial
chr15	52587808	52588308	Epithelial
chr1	249152139	249152639	Epithelial
chr17	34889886	34890386	Epithelial
chr2	219867169	219867669	Epithelial
chr3	5068066	5068566	Epithelial
chr1	36850523	36851023	Epithelial
chr3	5065010	5065510	Epithelial
chr19	54676065	54676565	Epithelial
chr2	129059479	129059979	Epithelial
chr10	35930970	35931470	Epithelial
chr1	208040632	208041132	Epithelial
chr1	155023578	155024078	Epithelial
chr13	99136943	99137443	Epithelial
chr16	2389652	2390152	Epithelial
chr1	150534358	150534858	Epithelial
chr1	155107964	155108464	Epithelial
chr7	75931563	75932063	Epithelial
chr17	38505757	38506257	Epithelial
chr11	118787425	118787925	Epithelial
chr9	140444616	140445116	Epithelial
chr19	52206121	52206621	Epithelial
chr3	24536307	24536807	Epithelial
chr9	134420713	134421213	Epithelial
chr1	175161918	175162418	Epithelial
chr1	155022910	155023410	Epithelial
chr11	11641911	11642411	Epithelial
chr8	27471985	27472485	Epithelial
chr15	85458083	85458583	Epithelial
chr19	50718347	50718847	Epithelial
chr19	4375120	4375620	Epithelial
chrX	38660319	38660819	Epithelial
chr2	9949081	9949581	Epithelial
chr8	104510786	104511286	Epithelial
chr3	53304080	53304580	Epithelial
chr8	22446508	22447008	Epithelial
chr12	126467331	126467831	Epithelial
chr2	234388941	234389441	Epithelial
chr16	57831798	57832298	Epithelial
chr8	110656711	110657211	Epithelial
chr7	5458185	5458685	Epithelial
chr6	40875028	40875528	Epithelial
chr17	48276971	48277471	Epithelial
chr9	130469014	130469514	Epithelial
chr6	33567199	33567699	Epithelial
chr18	47721244	47721744	Epithelial
chr4	141564122	141564622	Epithelial
chr8	101224960	101225460	Epithelial
chr2	56410693	56411193	Epithelial
chr9	139735827	139736327	Epithelial
chr17	78389235	78389735	Epithelial
chr15	93181929	93182429	Epithelial
chr4	37455232	37455732	Epithelial
chr12	95611805	95612305	Epithelial
chr6	30853110	30853610	Epithelial
chr1	201140293	201140793	Epithelial
chr4	87812828	87813328	Epithelial
chr16	31145807	31146307	Epithelial
chr20	60807258	60807758	Epithelial
chr3	111804956	111805456	Epithelial
chr10	49496380	49496880	Epithelial
chr7	129419340	129419840	Epithelial
chr12	1627879	1628379	Epithelial
chr14	38066770	38067270	Epithelial
chr15	86343703	86344203	Epithelial
chr16	14401892	14402392	Epithelial
chr20	43394115	43394615	Epithelial
chr20	52686883	52687383	Epithelial
chr4	14881250	14881750	Epithelial
chr9	92291030	92291530	Epithelial
chr1	247275253	247275753	Epithelial
chr1	201244375	201244875	Epithelial
chr6	15036873	15037373	Epithelial
chr15	91417295	91417795	Epithelial
chr10	80830596	80831096	Epithelial
chr17	42384996	42385496	Epithelial
chr1	31297159	31297659	Epithelial
chr3	139653279	139653779	Epithelial
chr2	227662189	227662689	Epithelial
chr8	105601311	105601811	Epithelial
chr19	38812239	38812739	Epithelial
chr8	145909307	145909807	Epithelial
chr19	39522096	39522596	Epithelial
chr5	17306287	17306787	Epithelial
chr2	165698482	165698982	Epithelial
chr7	74049952	74050452	Epithelial
chr10	133487078	133487578	Epithelial
chr17	75361788	75362288	Epithelial
chr1	205512593	205513093	Epithelial
chr1	211643295	211643795	Epithelial
chr6	27219461	27219961	Epithelial
chr12	6493001	6493501	Epithelial
chr1	155024428	155024928	Epithelial
chr11	129245146	129245646	Epithelial
chr14	35801398	35801898	Epithelial
chr8	144948519	144949019	Epithelial
chr17	72376384	72376884	Epithelial
chr16	3059795	3060295	Epithelial
chr3	48635733	48636233	Epithelial
chr21	44752059	44752559	Epithelial
chr1	156664390	156664890	Epithelial
chr6	2988618	2989118	Epithelial
chr20	10654394	10654894	Epithelial
chr1	11040051	11040551	Epithelial
chr18	12092717	12093217	Epithelial
chr1	150254716	150255216	Epithelial
chr20	19738488	19738988	Epithelial
chr14	37131989	37132489	Epithelial
chr19	38781731	38782231	Epithelial
chr3	66024700	66025200	Epithelial
chr9	129423862	129424362	Epithelial
chr15	93187378	93187878	Epithelial
chr17	3879992	3880492	Epithelial
chr12	125122127	125122627	Epithelial
chr9	132393699	132394199	Epithelial
chr7	150786443	150786943	Epithelial
chr1	150954401	150954901	Epithelial
chr17	73510357	73510857	Epithelial
chr16	1349297	1349797	Epithelial
chr17	79353303	79353803	Epithelial
chr12	118406606	118407106	Epithelial
chr15	45737545	45738045	Epithelial
chr17	48189974	48190474	Epithelial
chr15	99644978	99645478	Epithelial
chr3	131080895	131081395	Epithelial
chr22	39636972	39637472	Epithelial
chr8	129040126	129040626	Epithelial
chr12	53298145	53298645	Epithelial
chr11	67015944	67016444	Epithelial
chr12	3323809	3324309	Epithelial
chr17	43120639	43121139	Epithelial
chr17	76303910	76304410	Epithelial
chr7	2900158	2900658	Epithelial
chr9	100904740	100905240	Epithelial
chr5	138060740	138061240	Epithelial
chr12	49350220	49350720	Epithelial
chr11	119231946	119232446	Epithelial
chr9	135989748	135990248	Epithelial
chr9	84304521	84305021	Epithelial
chr11	66512964	66513464	Epithelial
chr5	1128195	1128695	Epithelial
chr7	73157765	73158265	Epithelial
chr15	79223318	79223818	Epithelial
chr16	67981909	67982409	Epithelial
chr17	79338880	79339380	Epithelial
chr12	49209117	49209617	Epithelial
chr22	39635500	39636000	Epithelial
chr1	154599554	154600054	Epithelial
chr17	907315	907815	Epithelial
chr18	74271176	74271676	Epithelial
chr19	56037522	56038022	Epithelial
chr3	9958978	9959478	Epithelial
chr11	70245755	70246255	Epithelial
chr1	202016126	202016626	Epithelial
chr19	16045486	16045986	Epithelial
chr10	95226089	95226589	Epithelial
chr1	31296605	31297105	Epithelial
chr17	59488916	59489416	Epithelial
chr16	85492422	85492922	Epithelial
chr2	238391946	238392446	Epithelial
chr5	176874707	176875207	Epithelial
chr17	40124981	40125481	Epithelial
chr17	75473511	75474011	Epithelial
chr6	30850333	30850833	Epithelial
chr10	88295111	88295611	Epithelial
chr19	45601448	45601948	Epithelial
chr4	152329882	152330382	Epithelial
chr2	121227786	121228286	Epithelial
chr17	1849101	1849601	Epithelial
chr1	155145558	155146058	Epithelial
chr4	6273391	6273891	Epithelial
chr4	987412	987912	Epithelial
chr6	17101759	17102259	Epithelial
chr17	76261768	76262268	Epithelial
chr3	157217155	157217655	Epithelial
chr1	42631416	42631916	Epithelial
chr11	17427156	17427656	Epithelial
chr1	901631	902131	Epithelial
chr12	13025452	13025952	Epithelial
chr4	111552924	111553424	Epithelial
chr12	80084539	80085039	Epithelial
chr14	75916920	75917420	Epithelial
chr11	69329884	69330384	Epithelial
chr11	100998714	100999214	Epithelial
chr9	38069614	38070114	Epithelial
chr8	61966680	61967180	Epithelial
chr6	152222256	152222756	Epithelial
chr16	23335902	23336402	Epithelial
chr8	97506205	97506705	Epithelial
chr10	71199057	71199557	Epithelial
chr15	102153581	102154081	Epithelial
chr19	55718358	55718858	Epithelial
chr15	90836536	90837036	Epithelial
chrX	53310622	53311122	Epithelial
chr5	71044281	71044781	Epithelial
chr1	154378438	154378938	Epithelial
chr17	39890674	39891174	Epithelial
chr14	23623417	23623917	Epithelial
chr1	155294825	155295325	Epithelial
chr8	96125008	96125508	Epithelial
chr11	117799942	117800442	Epithelial
chr17	76732683	76733183	Epithelial
chr11	1569604	1570104	Epithelial
chr11	1474772	1475272	Epithelial
chr1	154974427	154974927	Epithelial
chr1	249132683	249133183	Epithelial
chr1	99126918	99127418	Epithelial
chr4	144257041	144257541	Epithelial
chr5	54528075	54528575	Epithelial
chr19	34120427	34120927	Epithelial
chr16	67207935	67208435	Epithelial
chr6	17393565	17394065	Epithelial
chr19	37498412	37498912	Epithelial
chr6	4358732	4359232	Epithelial
chr1	201437128	201437628	Epithelial
chr22	50346659	50347159	Epithelial
chr16	72882764	72883264	Epithelial
chr17	7284355	7284855	Epithelial
chr19	22610571	22611071	Epithelial
chr4	139833510	139834010	Epithelial
chr6	33955846	33956346	Epithelial
chr17	1018326	1018826	Epithelial
chr3	33840439	33840939	Epithelial
chr5	179740680	179741180	Epithelial
chr8	95654505	95655005	Epithelial
chr9	138391400	138391900	Epithelial
chr11	68883014	68883514	Epithelial
chr2	46050714	46051214	Epithelial
chr3	52865567	52866067	Epithelial
chr5	178986925	178987425	Epithelial
chr17	70116877	70117377	Epithelial
chr8	22406623	22407123	Epithelial
chr12	7521879	7522379	Epithelial
chr20	34741630	34742130	Epithelial
chr11	24518334	24518834	Epithelial
chr19	46031926	46032426	Epithelial
chr8	61626449	61626949	Epithelial
chr2	129063702	129064202	Epithelial
chr17	43971480	43971980	Epithelial
chr19	50305537	50306037	Epithelial
chr1	156661578	156662078	Epithelial
chr7	30212611	30213111	Epithelial
chr6	158410822	158411322	Epithelial
chr5	107007893	107008393	Epithelial
chr6	111912456	111912956	Epithelial
chr17	54776740	54777240	Epithelial
chr22	30195047	30195547	Epithelial
chr1	204542061	204542561	Epithelial
chr15	69887283	69887783	Epithelial
chr16	68772010	68772510	Epithelial
chr7	82137333	82137833	Epithelial
chr12	133070856	133071356	Epithelial
chr6	31845297	31845797	Epithelial
chr16	447652	448152	Epithelial
chr7	75935734	75936234	Epithelial
chr1	193074319	193074819	Epithelial
chr14	75866988	75867488	Epithelial
chr17	39695224	39695724	Epithelial
chr15	70667338	70667838	Epithelial
chr8	11331505	11332005	Epithelial
chr17	80846387	80846887	Epithelial
chr7	51383134	51383634	Epithelial
chr22	36023408	36023908	Epithelial
chr12	53319932	53320432	Epithelial
chr7	28972874	28973374	Epithelial
chr1	113256020	113256520	Epithelial
chr1	15479329	15479829	Epithelial
chr8	101859573	101860073	Epithelial
chr13	114780610	114781110	Epithelial
chr9	25678126	25678626	Epithelial
chr22	25631784	25632284	Epithelial
chr20	55204507	55205007	Epithelial
chr16	67211992	67212492	Epithelial
chr3	37285406	37285906	Epithelial
chr2	20412714	20413214	Epithelial
chr4	175750223	175750723	Epithelial
chr10	52834275	52834775	Epithelial
chr14	100021211	100021711	Epithelial
chr1	26093081	26093581	Epithelial
chr5	7850972	7851472	Epithelial
chr8	116791508	116792008	Epithelial
chr20	62170099	62170599	Epithelial
chr5	159414245	159414745	Epithelial
chr14	69095423	69095923	Epithelial
chr2	100253102	100253602	Epithelial
chr5	112823884	112824384	Epithelial
chr19	39658042	39658542	Epithelial
chr16	10922700	10923200	Epithelial
chr7	131310481	131310981	Epithelial
chr6	40363004	40363504	Epithelial
chr12	311446	311946	Epithelial
chr5	172247145	172247645	Epithelial
chr17	59434026	59434526	Epithelial
chr8	144300564	144301064	Epithelial
chr11	6495102	6495602	Epithelial
chr1	232470433	232470933	Epithelial
chr12	56473568	56474068	Epithelial
chr1	227505797	227506297	Epithelial
chr16	67241395	67241895	Epithelial
chr12	122224130	122224630	Epithelial
chr8	89339549	89340049	Epithelial
chr19	7683292	7683792	Epithelial
chr9	130336889	130337389	Epithelial
chr20	18038394	18038894	Epithelial
chr8	145697602	145698102	Epithelial
chr6	56407380	56407880	Epithelial
chr8	80695647	80696147	Epithelial
chr2	63277340	63277840	Epithelial
chr19	11750404	11750904	Epithelial
chr14	69823652	69824152	Epithelial
chr11	102139314	102139814	Epithelial
chr10	134332024	134332524	Epithelial
chr1	228231133	228231633	Epithelial
chr15	42130638	42131138	Epithelial
chr5	176040722	176041222	Epithelial
chr6	52977087	52977587	Epithelial
chr8	130997605	130998105	Epithelial
chr1	151881832	151882332	Epithelial
chr8	76319440	76319940	Epithelial
chr9	129435932	129436432	Epithelial
chr7	148036317	148036817	Epithelial
chr12	122186391	122186891	Epithelial
chr1	201665498	201665998	Epithelial
chr6	33955307	33955807	Epithelial
chrX	69675311	69675811	Epithelial
chr17	40117673	40118173	Epithelial
chr11	63933934	63934434	Epithelial
chr11	69257402	69257902	Epithelial
chr2	165697675	165698175	Epithelial
chr5	141705411	141705911	Epithelial
chr4	151937063	151937563	Epithelial
chr12	133198983	133199483	Epithelial
chr3	46702215	46702715	Epithelial
chr7	130585939	130586439	Epithelial
chr1	178062586	178063086	Epithelial
chr4	15683051	15683551	Epithelial
chr1	153582799	153583299	Epithelial
chr1	27869326	27869826	Epithelial
chr1	32797907	32798407	Epithelial
chr8	101408144	101408644	Epithelial
chr6	10412960	10413460	Epithelial
chr7	100951322	100951822	Epithelial
chr17	55967822	55968322	Epithelial
chr1	25894954	25895454	Epithelial
chr1	2121521	2122021	Epithelial
chr1	204100365	204100865	Epithelial
chr18	24443033	24443533	Epithelial
chr8	22601209	22601709	Epithelial
chr1	203449826	203450326	Epithelial
chr19	55728207	55728707	Epithelial
chr9	95963944	95964444	Epithelial
chr11	66823137	66823637	Epithelial
chr22	46330551	46331051	Epithelial
chr1	204412303	204412803	Epithelial
chr2	25562558	25563058	Epithelial
chr3	87276825	87277325	Epithelial
chr21	45790268	45790768	Epithelial
chr2	238395570	238396070	Epithelial
chr22	46315368	46315868	Epithelial
chr10	88727899	88728399	Epithelial
chr6	12288455	12288955	Epithelial
chr16	84401803	84402303	Epithelial
chr2	97593448	97593948	Epithelial
chr11	702786	703286	Epithelial
chr4	143395840	143396340	Epithelial
chr17	39677301	39677801	Epithelial
chr17	71303828	71304328	Epithelial
chr11	69511968	69512468	Epithelial
chr17	72391012	72391512	Epithelial
chr16	11706141	11706641	Epithelial
chr16	56279844	56280344	Epithelial
chr16	85547991	85548491	Epithelial
chr21	43098120	43098620	Epithelial
chr3	52251007	52251507	Epithelial
chr17	35424912	35425412	Epithelial
chr5	132584933	132585433	Epithelial
chr17	79485768	79486268	Epithelial
chr11	67146940	67147440	Epithelial
chr14	67946750	67947250	Epithelial
chr10	30024600	30025100	Epithelial
chr1	151486271	151486771	Epithelial
chr10	43521186	43521686	Epithelial
chr9	132040636	132041136	Epithelial
chr18	61637479	61637979	Epithelial
chr12	123735338	123735838	Epithelial
chr10	126850920	126851420	Epithelial
chr17	74868704	74869204	Epithelial
chr17	77782987	77783487	Epithelial
[truncated: 50,820 more rows]

## Sheet: TableS3
Supplementary Table 3. Motif enrichment analysis for each set of cell type specific CREs (-log10(adjusted P value)), related to Figure 1g
	Epithelial	Endothelial	Fibroblast	T cell	B cell	Plasma	Myeloid
AP.1.bZIP_1	81.9556	39.1247	150.301	2.51886	0	4.64376	97.4831
AP.2gamma.AP2_2	162.227	1.06926	0	0	0	0.631457	0
AP.2alpha.AP2_3	169.602	1.13136	0	0	0.218157	0.971157	0
Ap4.bHLH_4	1.76976	1.19486	30.8199	0	2.94116	7.73976	6.44866
FOXA1.AR.Forkhead.NR_5	0	0	0	0	0	0	0
ARE.NR_6	10.4727	4.94366	8.60476	0	0	1.24796	1.23916
AR.halfsite.NR_7	34.162	3.68296	0	0	0	2.36006	0
Arnt.Ahr.bHLH_8	0.821657	0	0	0.0210575	0	0	0
Ascl1.bHLH_9	33.9871	15.0152	21.3598	0	7.97296	12.262	5.28956
Atf1.bZIP_10	0	3.10726	11.6786	4.89386	0.180957	0.609357	3.02396
Atf2.bZIP_11	0	3.50126	19.8479	1.40366	0.663957	0.131957	12.831
Atf3.bZIP_12	71.1224	33.3147	141.433	2.37166	0	5.06256	83.8436
Atf4.bZIP_13	0	0	2.32046	0	0	0	11.1757
Atf7.bZIP_14	0.788657	6.96896	21.031	2.49116	0.0488575	1.82506	10.8922
Atoh1.bHLH_15	11.0641	2.99666	17.0435	0	0.840957	5.18556	3.47586
Bach1.bZIP_16	23.212	9.96506	63.7318	0.360057	0	5.41266	53.4617
Bach2.bZIP_17	67.0195	27.0671	117.679	1.17546	0	6.87626	99.7071
Bapx1.Homeobox_18	0	0	0	0.355857	0.298157	0	0.568857
IRF.BATF.IRF.bZIP_19	0	0	0	0.312757	8.75596	4.82276	0
BATF.bZIP_20	76.3608	35.6565	148.972	2.59396	0	4.48696	93.9092
Bcl6.Zf_21	24.1014	31.8488	25.8924	0	0	0	0
bHLHE40.bHLH_22	0	0	0	0	0	0	2.51206
BMAL1.bHLH_23	0.579557	2.56066	0	0.0259575	0.188157	1.07456	10.6423
BMYB.HTH_24	0	0	0	0	0	0	0
BORIS.Zf_25	29.6049	0	0	0	0	0	0
Brachyury.T.box_26	0.0386575	0	0	0.984057	0	0	0
Brn1.POU.Homeobox_27	0	0	0	0	15.2765	13.4195	0
Brn2.POU.Homeobox_28	0	0	0	0	0	0	0
bZIP.IRF.bZIP.IRF_29	0	0	0	2.40926	13.0005	8.63026	0.644557
Cdx2.Homeobox_30	0	0	0	0	0	0	0
CDX4.Homeobox_31	0	0	2.76306	0	0	0	0
CEBP.AP1.bZIP_32	0	0	0	0.667657	0	0	12.3586
CEBP.CEBP.bZIP_33	0	0	0	0	0	0	0
CEBP.bZIP_34	0	0	1.96606	0	0	0	38.8876
Chop.bZIP_35	0	0	1.16946	0	0	0	11.2051
CHR.._36	0	0	0	0	0	0	0
CLOCK.bHLH_37	0	0	0	0.307157	0.207257	2.75946	6.28366
c.Myc.bHLH_38	2.75426	1.53106	0.666457	0.110057	0	2.57666	11.7191
c.Myc.bHLH_39	4.88526	3.74346	0.0337575	0.659857	0	1.68666	4.89906
COUP.TFII.NR_40	1.65816	9.71606	1.59176	0	0	1.44136	8.77576
CRE.bZIP_41	0	0.777557	2.45816	3.95806	0.914657	0.680957	2.89726
CRX.Homeobox_42	0	0	0.388557	0	0	0	0
CTCF.Zf_43	15.6949	0	0	0	0	0	0
CTCF.SatelliteElement.Zf._44	5.13006	0	0	0	0	0.781057	0
Cux2.Homeobox_45	0	0	0	0	0	0	0
Mouse_Recombination_Hotspot.Zf_46	0	0	0	0	0	0	1.62426
DMRT1.DM_47	0	0	0	0	0	0	0
DMRT6.DM_48	0	0	0	0	0	0	0
RAR.RXR.NR..DR5_49	0.654057	0.881957	0	0	0	0	1.19576
RAR.RXR.NR..DR5_50	28.9795	8.08096	0	0	1.19036	0.448657	3.89866
E2A.bHLH_51	10.8227	13.5632	38.7377	0	9.14896	12.5794	1.86276
E2F1.E2F_52	5.44036	6.03866	3.21716	0	0	0	0
E2F4.E2F_53	1.74596	10.1803	0.756557	0	0	0	0
E2F6.E2F_54	12.5129	12.0996	13.8786	0	0	0	0
E2F7.E2F_55	3.46596	3.20946	2.93566	0	0	0	0
E2F.E2F_56	2.49226	0	0.650857	0	0	0	0
E2A.bHLH..near_PU.1_57	93.4272	0	0	0.0435575	25.6761	17.6523	0
EBF.EBF_58	5.18686	9.96306	50.5811	0	37.6623	0	0
EBF1.EBF_59	25.8543	16.7908	40.3458	0	21.9482	0	2.20626
EBNA1.EBV.virus_60	10.5085	7.89126	0	0	1.58226	1.41356	2.76306
E.box.bHLH_61	2.66506	0.980357	0.339657	0	0.446757	2.36326	11.1194
Egr1.Zf_62	11.722	5.11666	16.8938	0.733257	0	0	0
Egr2.Zf_63	16.1752	10.6786	25.9877	1.58156	0	0	0
EHF.ETS_64	0	35.9007	0	7.99126	50.5849	1.03446	77.2836
EKLF.Zf_65	26.5173	13.0286	0	6.70446	5.80286	5.99246	2.73776
ELF1.ETS_66	0	0	0	2.94316	0	0	0
ELF5.ETS_67	0	5.57216	0	1.14236	59.4678	0.846157	147.388
Elk1.ETS_68	0	0.669957	0	2.33106	0	0	0
Elk4.ETS_69	0	1.95796	0	0.352257	0	0	0
Eomes.T.box_70	0	0	0	6.93606	2.57676	0	0
ERE.NR..IR3_71	47.5307	0	0	0	0	0	0.0234575
ERG.ETS_72	0	144.258	0	61.3646	40.9906	5.31326	46.389
Erra.NR_73	21.5977	15.5252	1.80766	0	0	1.30936	15.4735
Unknown.ESC.element.._74	31.4919	7.93076	3.04956	0.338957	0.603657	2.11466	8.10186
Esrrb.NR_75	1.36306	3.78806	0	0	0	0	2.67766
ETS1.ETS_76	0	82.8301	0	62.7725	55.3097	4.94986	98.646
Ets1.distal.ETS_77	0	155.691	0	68.1606	64.0105	3.03546	117.387
ETS.E.box.ETS.bHLH_78	0.215257	32.9119	0	0	8.61376	1.61056	18.6939
ETS.ETS_79	0	4.13276	0	14.9782	3.36246	0	4.86596
ETS.RUNX.ETS.Runt_80	0	25.46	0	57.0806	22.4596	3.99586	41.6983
ETV1.ETS_81	0	53.1772	0	24.6795	15.5811	1.56416	19.7771
Etv2.ETS_82	0	138.189	0	75.4363	29.5849	3.33476	43.6202
EWS.ERG.fusion.ETS_83	0	174.913	0	35.9052	15.0035	1.14826	24.5253
EWS.FLI1.fusion.ETS_84	0	180.444	0	63.1544	26.571	2.80826	21.0087
Fli1.ETS_85	0	5.15746	0	0.659357	0	0	0
Fosl2.bZIP_86	76.421	39.4901	154.343	1.90366	0	4.49326	96.9123
FOXA1.Forkhead_87	63.6947	0	0	0	0	0	0
FOXA1.Forkhead_88	64.161	0	0	0	0	0	0
Foxa2.Forkhead_89	82.264	0	0	0	0	0	0
Fox.Ebox.Forkhead.bHLH_90	105.411	0	0	0	0	0	0
Foxh1.Forkhead_91	0	0	0	0	0	0	0
FOXK2.Forkhead_92	27.2272	0	0	0	0	0	0
FoxL2.Forkhead_93	20.9227	0	0	0	0	0	0
FOXM1.Forkhead_94	72.3299	0	0	0	0	0	0
Foxo1.Forkhead_95	6.34346	11.3037	0	0	0.237257	0	0
Foxo3.Forkhead_96	41.6615	0	0	0.653757	0	0	0
FOXP1.Forkhead_97	29.4532	0	0	0	0	0	0
Fra1.bZIP_98	69.7891	35.2147	143.637	2.24116	0	3.97106	87.5323
Fra2.bZIP_99	68.649	34.1006	146.265	1.69716	0	5.41566	88.1229
FXR.NR..IR1_100	11.521	5.00586	0.378157	0	0	0	5.33776
GABPA.ETS_101	0	30.2248	0	24.9348	11.853	0.0501575	9.21366
Gata2.Zf_102	0	0	0	1.02386	0	0	0.264057
GATA3.Zf..DR4_103	0	0	0	0	0	0	0
GATA3.Zf..DR8_104	0	0	0	0	0	0	0
GATA.Zf..IR3_105	0.588457	0	0	0.576457	0	0	0
GATA.Zf..IR4_106	0.356357	0	0	0	0	0	0
GATA3.Zf_107	0	0	0	0.511257	0	0	0
Gata4.Zf_108	0	0	0	0.760057	0	0	0
Gata6.Zf_109	0	0	0	1.31846	0	0	0
Gata1.Zf_110	0	0	0	1.66006	0	0	0.773157
GATA.SCL.Zf.bHLH_111	0	0	0	1.76046	0.465957	0	0.278857
Gfi1b.Zf_112	0	0	0	0	1.88246	0	0.627957
GFX.._113	0	0	0	0	0	0	0
GFY.._114	0	0	0	0	0	0	0.863657
GFY.Staf...Zf_115	0	0	0	0	0	0	0
GLI3.Zf_116	0.253157	1.99876	0	0	1.85036	0.793757	1.41826
GRE.NR..IR3_117	1.04596	8.40146	9.39546	0	0	0	0
GRE.NR..IR3_118	4.33856	7.62506	13.4991	0	0	0.234457	0
GRHL2.CP2_119	154.035	0	0	0	0	0	0
GSC.Homeobox_120	0	0	1.33646	0	0	0	0
HEB.bHLH_121	41.8016	11.1498	21.8287	0	4.63496	7.60296	8.59746
HIF.1a.bHLH_122	0	0	0	0	0	0	0
HIF.1b.HLH_123	0	0	0	0	0	0	0
HIF2a.bHLH_124	1.03076	1.81586	0	0	0	0	0
Hnf1.Homeobox_125	0	0	0	0	0	0	0
HNF4a.NR..DR1_126	8.84466	4.17786	2.05246	0	0	0.833557	8.27386
HNF6.Homeobox_127	0	0	0	0	0	0	0
HOXA2.Homeobox_128	0	0	0.736057	0	0	0	0
HOXA9.Homeobox_129	0	0	4.53576	0	0	0	0
HOXB13.Homeobox_130	0	0	0	0	0	0	0
Hoxb4.Homeobox_131	0	0	1.38936	0	0	0	0
Hoxc9.Homeobox_132	0	0	9.82826	0	0	0	0
HOXD13.Homeobox_133	0	0	0	0	0	0	0
HRE.HSF_134	5.43586	4.86996	13.3867	0	0	0	0
HRE.HSF_135	0	1.65526	16.1857	0	0	0	0
IRF1.IRF_136	0	0	0	0	116.678	25.1249	78.6505
IRF2.IRF_137	0	0	0	0.359457	106.558	29.1257	59.8393
IRF4.IRF_138	0	0	0	3.30736	25.3954	16.5547	4.69006
Isl1.Homeobox_139	0	0	0	0	0	0	0
ISRE.IRF_140	0	0	0	0	77.6347	26.5947	17.8141
Jun.AP1.bZIP_141	71.8212	33.1987	142.954	1.87296	0	4.43486	86.5108
c.Jun.CRE.bZIP_142	0	1.53606	20.9053	0.00735749	0.964057	0.759957	13.8828
JunD.bZIP_143	0	2.98366	16.6919	0.996157	0.128957	0	9.40616
KLF10.Zf_144	22.763	9.21516	0	2.93686	1.58946	0.837457	0
KLF14.Zf_145	41.5577	32.5853	12.75	0.486957	0	1.57876	0
KLF3.Zf_146	31.532	7.35196	0	0.948157	0	0.892957	0
Klf4.Zf_147	20.8736	5.68996	0	2.14586	0.626157	1.25586	0
KLF5.Zf_148	40.0164	11.333	0	1.21906	0	0.692057	0
Klf9.Zf_149	26.9628	14.5417	0.225157	0.385357	0.441357	1.64846	0
Lhx1.Homeobox_150	0	0	0	0	0	0	0
Lhx2.Homeobox_151	0	0	0	0	0	0	0
Lhx3.Homeobox_152	0	0	0	0	0	0	0
Unknown.Homeobox_153	0	0	0	0	0	0	0
Nr5a2.NR_154	3.60456	4.82456	0	0	0	0.0492575	2.35786
LXRE.NR..DR4_155	0	0	0	0	0.826657	0	0.445657
MafA.bZIP_156	12.9663	6.81666	33.5646	0.581757	0	1.62746	28.1152
MafF.bZIP_157	0	0	1.68366	0	0	0	1.25806
MafK.bZIP_158	0	0	2.24286	0	0	1.26166	23.6816
Max.bHLH_159	6.68706	1.17306	1.24456	0.418657	0	3.22616	7.12216
Maz.Zf_160	0	0.123557	0	0	0	0	0
Mef2a.MADS_161	0	0	0	0	8.73736	0	0
Mef2b.MADS_162	0	1.23776	17.031	0	2.79026	2.41696	0.376457
Mef2c.MADS_163	0	0	0	0	10.1304	0	0
Mef2d.MADS_164	0	0	0	0	11.9926	0	0
Meis1.Homeobox_165	11.2184	0	0	4.75516	0.465857	4.95386	0
MITF.bHLH_166	0	0	1.16566	0	1.26876	0.979657	25.3193
AMYB.HTH_167	1.44426	0	0	0	0	0.207857	0.316057
MYB.HTH_168	0	0.0880575	0	0	0	0	0
Myf5.bHLH_169	2.41706	3.50106	33.8096	0.205857	7.96916	12.6768	1.48756
MyoD.bHLH_170	9.30536	8.24846	30.2258	0.0326575	8.46246	16.1658	0.509557
MyoG.bHLH_171	0	1.09406	21.8578	0	2.97906	9.10186	1.13946
Nanog.Homeobox_172	0	1.69246	0	0	0	0	0
NeuroD1.bHLH_173	4.49416	0	11.0773	0	1.82096	3.29206	2.14826
NF1.FOXA1.CTF.Forkhead_174	4.39256	0.195857	2.74956	0	0	0	0
NF1.halfsite.CTF_175	29.5803	4.17156	6.72936	0	0	0	0
NF1.CTF_176	139.114	63.9487	44.411	0	0	0	0
NFAT.AP1.RHD.bZIP_177	0	10.2321	28.2009	0	0	0	11.0836
NFAT.RHD_178	0	5.09426	21.1543	0.451757	0	0	0
NF.E2.bZIP_179	33.7297	15.0115	52.9556	0.871657	0	3.71936	60.2669
NFkB.p65.Rel.RHD_180	0	14.4247	3.79676	0	2.52696	5.55166	37.5529
NFY.CCAAT_181	0	0	4.81746	0	0	0	0
Nkx2.1.Homeobox_182	0	0	0	0	0	0	1.05546
Nkx2.2.Homeobox_183	2.45926	0	0	0	0.507457	0	2.19326
Nkx2.5.Homeobox_184	0	0	0	0	0.154857	0	0.465357
Nkx3.1.Homeobox_185	0	0	0	0.554857	0	0	0
Nkx6.1.Homeobox_186	0	0	0	0	0	0	0
n.Myc.bHLH_187	4.15886	3.30236	0.177157	0.660957	0	1.77406	5.34216
NPAS2.bHLH_188	2.19556	0	0	0	0.423357	1.82206	10.9315
NPAS.bHLH_189	3.50116	1.09816	0.499857	0	0	0.256057	6.81516
Nr5a2.NR_190	7.71676	5.65046	2.20806	0	0	1.11046	2.46766
NRF1.NRF_191	0	0	0	0	0	0	0
Nrf2.bZIP_192	35.1096	12.5194	54.1859	0.873257	0	4.27956	46.8006
NRF.NRF_193	0	0	0	0	0	0	0
Nur77.NR_194	0	0	0	0	0	0	0
Oct2.POU.Homeobox_195	0	0	0	0	32.077	17.1847	0
Oct4.POU.Homeobox_196	0	0	0	0	24.5337	19.0828	0
Oct4.Sox17.POU.Homeobox.HMG_197	0	0	0	0	1.99046	0	0
OCT4.SOX2.TCF.NANOG.POU.Homeobox.HMG_198	0	0	0	0	0	0	0
Oct6.POU.Homeobox_199	0	0	0	0	10.7263	11.4564	0
OCT.OCT.POU.Homeobox.IR1_200	0	0	0.275157	0	0	0	0
OCT.OCT.POU.Homeobox_201	0	0	0	0	0	0	0
Olig2.bHLH_202	0.885557	0	14.2495	0	0.136657	4.43056	0.578457
Otx2.Homeobox_203	0	0	0.293257	0	0	0	0
NFkB.p50.p52.RHD_204	0.178857	3.47636	0.319157	1.83666	17.5204	8.15636	15.9747
p53.p53_205	10.9925	0	0	0	0	0	0
p53.p53_206	7.87506	0	0	0	1.74646	0	0.307457
p63.p53_207	10.4267	0	0	0	0	0.471457	0
NFkB.p65.RHD_208	0	15.5962	5.38486	0	11.7012	5.96616	57.4584
PAX3.FKHR.fusion.Paired.Homeobox_209	0	0	0	0	0	0	0
PAX5.Paired.Homeobox_210	6.34876	2.15616	0	0	15.6939	1.21776	0
PAX5.Paired.Homeobox..condensed_211	0	0	0	0.0309575	1.56496	0	5.74526
PAX6.Paired.Homeobox_212	0	0	0	0	18.627	0	0
Pax7.Paired.Homeobox..longest_213	0	0	0	0	0	0	0
Pax7.Paired.Homeobox..long_214	0	0	0	0	0	0	0
Pax7.Paired.Homeobox_215	0	0	0	0	0	0	0
Pax8.Paired.Homeobox_216	27.8269	8.81856	1.71776	0	8.68656	0	0.0444575
PBX1.Homeobox_217	18.5333	0.357657	0	3.11846	0	1.22886	3.51286
Pbx3.Homeobox_218	5.89156	0	0	0.696857	0.827457	0.385457	0.564557
Pdx1.Homeobox_219	0	0	1.20246	0	0	0	0
PGR.NR_220	0	0.895257	7.49596	0	0	0	0
Phox2a.Homeobox_221	0	0	0	0	0	0	0
Pit1.1bp.Homeobox_222	0	0	0	0	0	0	0
Pit1.Homeobox_223	0	0	0	0	0	0	0
Pitx1.Ebox.Homeobox.bHLH_224	0	0	71.3644	0	0	1.42156	0
Pitx1.Homeobox_225	0	0	0	0	0	0	0
Pknox1.Homeobox_226	5.61186	0	0	0.774357	0.663057	0	0.875657
PPARE.NR..DR1_227	15.3028	12.1092	1.24246	0	0	0.626457	9.40796
PRDM14.Zf_228	0	0	0	0	0	0	0.336357
PRDM1.Zf_229	0	0	0.00215749	0	11.8088	0.776457	3.91116
PRDM9.Zf_230	6.95506	2.07116	0	3.01496	1.29896	4.25886	0
PR.NR_231	4.45266	4.04496	6.64706	0.901757	0	0.754957	1.83326
Ptf1a.bHLH_232	2.37406	2.96116	46.4343	0	5.10846	17.2119	2.13206
PU.1.IRF8.ETS.IRF_233	0	0	0	0.141557	120.777	32.0109	134.999
PU.1.IRF.ETS.IRF_234	0	8.84186	0	0	99.7877	20.6416	127.74
PU.1.ETS_235	0	43.4495	0	17.864	187.589	9.35926	426.4
RARg.NR_236	3.03296	2.52726	0.451257	0	0	0.803657	4.24396
RBPJ.Ebox...bHLH_237	41.3796	11.0019	17.6673	0	4.88146	2.61706	11.7923
Rbpj1.._238	10.24	9.22576	47.3132	0	0	0	0
REST.NRSF.Zf_239	26.5892	0.515257	0	0.0336575	0	0	1.87116
Reverb.NR..DR2_240	7.38166	0.777757	0	0	1.75656	0.0699575	8.97366
Rfx1.HTH_241	7.61206	12.7015	9.98276	0	0	0	0
Rfx2.HTH_242	3.60776	12.1262	15.6564	1.58136	0	0	0
RFX.HTH_243	3.23346	12.6528	16.0697	0.251357	0	0	0
Rfx5.HTH_244	1.51466	3.46546	2.19126	1.11776	0	0	0
Ronin.THAP_245	0	0	0	0	0	0	0
RORgt.NR_246	0.187957	0	0.592857	0.214057	0	0	0
RUNX.Runt_247	0	0	8.23726	53.5962	7.64986	3.49936	27.4933
RUNX1.Runt_248	0	0	4.79596	63.4627	10.7357	4.77126	20.3345
RUNX2.Runt_249	0	0	3.34996	62.0265	11.046	4.25826	30.9847
RUNX.AML.Runt_250	0	0	4.22856	50.4005	8.30696	4.22516	25.3652
RXR.NR..DR1_251	22.3824	14.7635	3.08366	0	0	0.328257	10.0922
SCL.bHLH_252	3.34396	2.70346	25.4647	0.0785575	7.21486	10.6461	8.85376
SF1.NR_253	5.30286	6.62616	0	0	0	0.863257	5.87076
Six1.Homeobox_254	0.801557	0	0	0	0	1.68686	0
Six2.Homeobox_255	3.65866	0	2.97186	0	0	0.533857	0
Smad2.MAD_256	3.41176	7.27316	9.47576	1.69626	0	0	3.06196
Smad3.MAD_257	0	0.839957	0	0	0	0	0
Smad4.MAD_258	9.32366	7.87486	6.98756	1.94686	0	0	0.367457
Sox10.HMG_259	6.83686	25.212	0	0	0	0	0
Sox15.HMG_260	0.173157	38.4278	0	0	0	0	0
Sox2.HMG_261	1.13586	41.6857	0	0	0	0	0
Sox3.HMG_262	1.91686	25.3076	0	0	0	0	0
Sox4.HMG_263	2.00486	15.3842	0	0	0	0	0
Sox6.HMG_264	0	27.8673	0	0	0	0	0
Sox9.HMG_265	7.61626	5.52906	0	0	0	0	0.212857
Sp1.Zf_266	34.6335	17.2782	3.10516	0.171957	0	0.484357	0
SPDEF.ETS_267	0	29.039	0	6.74496	3.95176	0	9.21256
SpiB.ETS_268	0	6.01976	0	1.55916	227.51	11.7224	520.148
Srebp1a.bHLH_269	0	0	0	1.32086	2.98046	2.80596	4.61766
Srebp2.bHLH_270	0	0	0	0.790957	2.25276	1.72726	3.60516
CArG.MADS_271	0	0	13.4022	0	0	0	0
ZNF143.STAF.Zf_272	5.86996	5.28276	15.2341	0	0	0	4.17116
STAT1.Stat_273	0	23.6426	24.3469	0	0	0	0.573157
Stat3.il21.Stat_274	14.8644	43.1045	13.7925	0	0	0	2.00506
Stat3.Stat_275	15.4681	42.4891	17.6885	0	0	0	0
STAT4.Stat_276	2.16006	31.149	18.5354	0	0	0	1.03046
STAT5.Stat_277	0	20.4638	21.8837	0	0	0	0.749957
STAT6.Stat_278	0	2.75146	3.82956	0	0	0	0.553857
STAT6.Stat_279	0	2.68726	4.43256	0	0	0	0.803257
T1ISRE.IRF_280	0	0	0	0.902457	9.65886	1.88766	0.0579575
TATA.Box.TBP_281	0	0	0.837757	0.161957	0	0	0
Tbet.T.box_282	0.0319575	0	0	18.026	1.97746	0	0
Tbox.Smad.T.box.MAD_283	0.750557	0	0	3.22886	0.516857	0	0
Tbx20.T.box_284	3.01716	0	0	6.87446	0.757757	0.843557	3.14386
Tbx5.T.box_285	7.16426	0	0	7.27736	4.66016	1.39316	0
Tcf12.bHLH_286	4.98336	9.75886	42.767	1.99966	9.39256	16.6367	4.77746
Tcf21.bHLH_287	5.93136	4.19866	38.4338	0	6.83576	13.4164	5.68006
Tcf3.HMG_288	0	0	0	3.93406	0	0	0
Tcf4.HMG_289	0	0	0	5.88466	0	0	0
TCFL2.HMG_290	0	0	0	3.14846	0	0	0
Tcfcp2l1.CP2_291	16.0898	4.88146	3.58196	0	0	0.0197575	0
TEAD2.TEA_292	6.81636	4.27006	42.4428	0	0	0	0
TEAD4.TEA_293	17.0707	7.49826	40.4713	0	0	0	0
TEAD.TEA_294	2.66646	3.14926	58.589	0	0	0	0
Tgif1.Homeobox_295	1.01586	0	0	2.37116	0.804157	2.43286	3.31486
Tgif2.Homeobox_296	0	0	0	0.468557	0.389657	0	2.35736
Tlx..NR_297	109.082	32.7162	15.6157	0	0	0	0.0295575
TR4.NR..DR1_298	6.42156	8.13316	1.64226	0	0	1.07246	6.06856
THRa.NR_299	0.404657	0.217757	0	0	0.0269575	0.884657	1.44766
THRb.NR_300	0	0	0	0	3.88996	0	4.88346
USF1.bHLH_301	0.638357	1.39866	0.665057	1.34866	0.0818575	2.28546	8.05776
Usf2.bHLH_302	0.0379575	0	0.746857	0	1.05436	1.84876	13.4708
VDR.NR..DR3_303	6.03986	5.51366	0	0	0.407557	0	3.64796
X.box.HTH_304	3.17076	9.65096	10.0113	0	0	0	0
YY1.Zf_305	0	0	0	0	0	0	0
ZBTB12.Zf_306	3.80476	0	0	0	0	0	0
ZBTB18.Zf_307	0	2.86096	59.1376	0	1.82336	10.125	2.30666
ZBTB33.Zf_308	0	1.51246	0	0	0	0	0
ZFP3.Zf_309	2.76976	0	0	0	0	0	1.04206
Zfp809.Zf_310	73.7148	39.0201	18.0214	0	0	0.280157	0.468357
ZFX.Zf_311	26.8102	15.1037	11.7067	0	0	0.729757	7.00946
Zic.Zf_312	24.1234	2.19726	0.654957	0	0	0	3.09186
ZNF136.Zf_313	0	0	0	0	0	0	0
ZNF165.Zf_314	35.6532	27.3292	8.73236	0	0	0.0411575	0.423357
ZNF16.Zf_315	21.4002	8.48236	13.7801	0	0	0	3.66956
ZNF189.Zf_316	2.63996	5.03636	11.0216	0	0	0	5.23266
Znf263.Zf_317	57.0152	14.8048	28.1582	0	0	0	0
ZNF264.Zf_318	7.03146	2.12846	0	0	0	0	0
ZNF317.Zf_319	0	0	0.731357	0.227657	0	0.377057	1.59326
ZNF322.Zf_320	80.8308	12.3542	2.95036	0	0	0	4.42566
ZNF382.Zf_321	0	0	0	1.66136	0.665257	0	3.75696
ZNF415.Zf_322	25.3165	10.3029	5.45936	0	0	0	0
ZNF416.Zf_323	10.76	0	0	0	3.61306	0	1.79126
ZNF41.Zf_324	0	1.35596	0	0	1.25826	0	3.46356
ZNF467.Zf_325	38.0671	27.6661	18.0904	0	0	1.01426	3.80376
ZNF519.Zf_326	18.8438	6.68546	11.9422	0	0	0.674257	0
ZNF528.Zf_327	0	5.60896	0.998857	0	0	0	8.02506
ZNF669.Zf_328	2.51496	1.28046	0	0	0	0	0
ZNF675.Zf_329	0	0	1.19246	0	0	0	0
ZNF692.Zf_330	7.58096	2.29656	0	0.903957	3.16926	0.806057	0
ZNF711.Zf_331	26.8102	15.1037	11.7067	0	0	0.729757	7.00946
ZSCAN22.Zf_332	4.51166	1.17426	1.91846	0	0.682557	0.242457	1.75076

## Sheet: TableS4
Supplementary Table 4. Epithelial cell number matrix (Sample by Cluster), related to figure2a and 2b
	Ep1	Ep2	Ep3	Ep4	Ep5	Ep6	Ep7	Ep8	Ep9	Ep10	Ep11	Ep12	Ep13	Ep14	Ep15	Ep16	Ep17	Ep18	Total
P20N	0	0	0	0	0	88	0	0	0	0	0	0	0	0	0	0	0	0	88
P33	0	0	0	0	0	0	0	0	0	0	0	0	257	0	0	0	0	0	257
P34	0	0	0	0	0	0	0	0	0	0	0	0	0	0	0	87	4	0	91
P35	0	0	0	0	0	0	0	0	0	0	0	0	0	67	0	0	1	0	68
P38	0	0	0	0	0	4	0	0	0	0	0	3	0	0	0	2	0	1	10
P39	0	0	0	0	0	0	0	0	0	0	0	24	0	0	71	13	3	1	112
P40	0	0	0	0	0	0	0	0	0	0	0	183	0	0	0	40	113	266	602
P41	0	79	57	0	0	0	0	0	0	0	0	23	0	0	0	1	41	0	201
P44	62	0	0	0	0	0	0	0	0	0	0	0	0	0	0	1	0	0	63
P49	0	0	0	0	0	0	0	0	827	0	0	0	0	0	0	1	0	0	828
P50	0	0	0	0	0	0	0	0	0	281	327	45	0	0	0	6	42	0	701
P51	0	0	0	66	0	0	0	0	0	0	0	0	0	0	0	0	0	0	66
P52	0	0	0	0	0	0	0	0	0	0	0	2	0	0	0	0	6	0	8
P54	0	0	0	0	0	0	0	0	0	0	0	10	0	0	0	2	5	0	17
P64	0	0	0	0	0	0	830	76	0	0	0	44	0	0	0	13	5	0	968
P93	0	0	0	0	42	0	0	0	0	0	0	0	0	0	0	0	19	0	61
Total	62	79	57	66	42	92	830	76	827	281	327	334	257	67	71	166	239	268	4141

## Sheet: TableS5
Supplementary Table 5. Differential motif analysis for each epithelial cluster (-log10(FDR))
	Ep1	Ep2	Ep3	Ep4	Ep5	Ep6	Ep7	Ep8	Ep9	Ep10	Ep11	Ep12	Ep13	Ep14	Ep15	Ep16	Ep17	Ep18
EHF.ETS_64	5.61	2.17	1.58	0.25	0.09	1.58	1.59	0.06	35.22	0.43	0.04	3.09	26.45	0.02	0.09	0.65	0.29	0.06
ELF5.ETS_67	6.58	2.04	2.66	0.39	0.21	0.46	0.93	0.06	40.56	0.68	0.99	1.38	25.77	0.06	0.26	1.09	0.83	0.54
ETS1.ETS_76	1.32	1.69	3.03	4.97	0.06	2.65	0.02	1.31	24.53	0	2.91	0.6	17.83	0.41	0.97	0.74	0.28	0.12
Sox15.HMG_260	5.5	6.1	8.6	0.66	0.12	1.87	29.73	2.1	1.45	0.55	1.2	64.48	17.83	0.03	0.05	1.16	0.67	0.36
ERG.ETS_72	0.27	1.97	0.43	0.66	0.21	2.05	1.59	0.23	30.64	0.89	1.41	3.63	17.33	0.31	0.83	2.01	1.55	0.42
Sox6.HMG_264	3.65	6.2	8.29	0.78	0.05	5.6	22.89	2.41	1.77	0.01	0.11	66.11	17.25	0	0.1	1.33	1.09	0.81
Gata6.Zf_109	8.81	11.42	7.44	0.99	0.49	0.26	0.64	0.01	7.32	6.76	24.46	5.91	16.93	0	1.49	1.25	0.12	5.08
Sox2.HMG_261	6.88	5.7	8.6	0.27	0.04	1.64	39.07	2.64	4.62	0.01	3.69	62.86	16.53	0.48	0.66	1.85	0.87	1.37
Gata2.Zf_102	7.49	10.37	6.7	0.34	0.56	0.08	0.36	0.22	10.04	5.43	21.91	2.24	16.27	0.09	1.84	1.37	0.07	5.39
GATA3.Zf_107	6.21	10.61	6.51	0.19	0.21	0.59	0.77	0.15	11.04	6.97	19	5.17	14.43	0.1	2.88	0.17	0.16	3.51
Gata1.Zf_110	7.27	10.95	6.51	0.62	0.43	0.11	0.18	0.09	9.57	7.43	23.43	2.59	14.35	0.08	2.37	1.12	0.02	5.3
EWS.FLI1.fusion.ETS_84	1.16	0.56	0.1	0.66	0.22	0.51	6.15	0.28	13.92	0.92	0.71	11.15	12.86	0.81	0.13	2.13	0.16	0.12
Gata4.Zf_108	8.69	11.12	8.31	0.01	0.81	0.92	0.64	0.08	5.08	4.52	23.38	5.07	12.86	0.07	2.36	0.41	0.09	4.94
SpiB.ETS_268	2.38	2.37	1.12	6.59	0.29	0.11	0.05	0.56	4.46	0.1	0.84	5.42	11.91	0.17	1.72	0.13	0.72	0.07
Etv2.ETS_82	1.27	2.49	1.32	3.99	0.01	1.24	0.03	0.97	39.79	1.47	0.88	0.76	11.9	0.1	1.57	1.44	0.64	0.31
Ets1.distal.ETS_77	0.19	0.83	0.3	0.4	0.5	2.19	3.27	0	19.21	1.35	1.97	10.46	10.63	0.02	0.17	4.11	0.54	0.22
Sox10.HMG_259	5.9	5.23	8.6	0.09	0.08	2.61	32.07	1.56	1.41	0.68	0.02	62.2	10.58	0.45	0.55	1.16	0.46	1.09
PU.1.ETS_235	1.94	3.1	0.7	0.34	0.19	3.07	3.24	0.01	11.87	3.52	0.09	23.39	10.49	0.18	0.03	0.52	0.11	0.29
EWS.ERG.fusion.ETS_83	2.54	0.6	1.07	0.23	0.4	1.05	6.74	1.03	6.1	7.43	1.88	37.15	10.42	0.42	0.09	1.52	0.13	0.33
Sox3.HMG_262	5.1	4.2	8.6	0.56	0.09	1.81	31.96	2.98	1.84	1.24	0.57	61.09	10.15	0.51	0.03	0.81	0.96	0.21
SPDEF.ETS_267	6.21	2.66	1.34	0.43	0.49	1.38	0.79	0.15	11.32	0.12	0.75	2.78	10.02	0.03	0.12	0.49	1.12	1.34
c.Jun.CRE.bZIP_142	6.21	2.57	3.22	5.25	0.04	3.25	8.06	2.14	3.06	0	2.73	4.39	9.4	0	1.26	0.13	1.84	0.26
ETV1.ETS_81	1.29	2.44	2.47	6.16	0.05	0.19	0.92	1.93	35.44	0.84	2.42	8.19	8.55	0.28	0.57	1.05	0.86	0.15
GABPA.ETS_101	0.99	2.12	2.92	6.47	0.04	0.24	0.38	2.25	28.76	0.71	2.17	8.95	7.93	0.14	0.68	1.37	0.62	0.04
ELF1.ETS_66	1.16	1.83	2.54	7.17	0.05	0.27	0.1	2.23	32.81	3	2.64	17.75	7.46	0.06	0.63	2.1	0.42	0.01
ETS.ETS_79	1.4	2.13	2.02	7.27	0.04	0.25	0.05	2.56	29.54	1.82	2.13	12.76	7.36	0.12	0.84	1.92	0.58	0.11
Rfx2.HTH_242	4.1	0.39	0.47	7.88	0.28	1.38	6.54	0.79	7.33	10.05	16.01	0.59	7.16	1.36	0.04	0.41	4.12	2.24
X.box.HTH_304	1.43	0.39	0.65	1.43	0.82	3.39	0.22	0.23	7.8	7.97	13.31	8.19	6.86	2.17	1.26	0.4	1.09	1.42
Sox4.HMG_263	7.24	4.92	8.31	1.17	0.35	1.24	38.44	2.1	1.35	0.37	0.01	68.68	6.86	0.46	0.16	0.83	1.22	0.81
Atf2.bZIP_11	6.55	3.55	5	6.13	0.05	1.37	7.66	2.03	4.75	1.14	4.76	12.71	6.79	0.12	1.93	0.32	3.16	1.31
CEBP.bZIP_34	0.51	9.71	6.45	4.44	0.05	9.99	31.02	0.15	14.07	3.87	7.58	27.16	6.75	0.05	1.44	0.54	1.69	7.41
TEAD.TEA_294	10.05	10.48	6.97	2.48	0.43	1.91	6.42	0.35	60.26	2.9	19.51	66.05	6.71	0.06	5.2	0.11	10.21	4.57
YY1.Zf_305	0.93	0.74	0.23	7.14	0.09	6.05	0.29	0.15	15.14	1.24	3.32	15.97	6.58	0.91	2.58	1.96	1.17	1.57
Rfx1.HTH_241	2.11	0.13	0.85	2.63	0.61	2.34	0.38	0.04	4.32	11.59	12.69	2.21	6.58	0.63	0.04	0.17	1.33	0.98
STAT1.Stat_273	2.34	0.22	0.65	3.16	0.07	0.31	5.04	0.37	6.15	0.28	1.8	8.2	6.51	0.31	0.1	0.8	3.32	3.37
HRE.HSF_135	3.57	0.26	1.93	1.91	0	0.74	7.07	0.06	3.46	0.92	2.62	15.27	6.19	1.08	0.12	0.05	0.62	0.92
GSC.Homeobox_120	0.05	0.23	3.48	1.78	0.09	3.84	0.08	0.07	0.79	0.1	0.31	2.45	6.18	1.12	0.05	0.77	0.01	0.85
OCT.OCT.POU.Homeobox.IR1_200	2.19	0.85	1.15	0.02	0.29	1.94	1.09	0.02	3.81	1.68	0.18	10.24	6.14	0.17	2.56	0.04	0.8	1.17
Elk1.ETS_68	1.43	1.41	2.4	8.47	0.07	0.15	0.22	2.62	23.56	2.72	2.54	15.33	5.92	0.79	0.76	1.34	0.13	0.28
Otx2.Homeobox_203	0.15	0.16	1.33	1.09	0.11	2.04	2.12	0.31	2.56	1.06	0.21	0.53	5.81	1.15	0.63	1.76	0.05	1.33
PAX5.Paired.Homeobox_210	0.07	0.06	0.63	6.71	0.08	2.66	1.18	0.17	0.63	0.11	2.88	0.83	5.78	0.15	2.31	0.68	0.07	0.14
c.Myc.bHLH_39	2.4	2.47	1.04	0.02	0.82	0.97	1.38	0.53	7.58	5.49	0.33	7.35	5.49	0.12	0.31	0.12	1.04	3.11
Atf7.bZIP_14	6.83	3.3	4.82	7.86	0.01	1.16	6.08	1.97	1.37	2.05	5.31	6.78	5.43	0.3	2.05	0.79	2.11	0.37
Elk4.ETS_69	0.72	2.23	2.07	7.42	0.04	0.31	0.62	2.1	26.8	2	1.65	12.34	5.29	0.13	0.29	2.46	0.13	0.36
RFX.HTH_243	2.53	0.2	0.73	8.34	0.45	0.58	5.26	1.08	10.68	9.6	16.01	0.63	5.25	1.25	0.09	0.11	3.5	3.23
n.Myc.bHLH_187	2.41	2.21	0.77	0.03	0.8	0.87	2.25	0.72	6.12	5.14	0.45	6.43	5.24	0.03	1.05	0.24	1.04	2.28
JunD.bZIP_143	7.02	3.7	3.23	7.34	0.12	2.16	6.63	2.34	0.98	1.76	7	6.08	5.2	0.22	2.08	0.79	2.51	0.84
HRE.HSF_134	3.38	0.8	0.48	2.58	0.09	0.72	1.54	0.01	4.27	1.38	5.15	7.78	5.16	0.39	0.12	0.46	1.73	0.56
Stat3.Stat_275	0.82	1.62	1.78	0.13	0.05	3.85	6.19	0.07	1.56	0.37	0.74	5.23	5.08	0.25	0.71	0.04	2.77	1.65
TEAD4.TEA_293	9.21	8.82	6.63	4.11	0.87	0.45	9.8	0.18	49.36	2.06	16.96	61.76	5.07	0.06	5.32	0.04	12.31	4.56
TEAD2.TEA_292	9.91	9.26	7.33	3.96	0.82	0.56	6.97	0.15	57.66	1.68	12.96	61.09	5	0.02	5.2	0.28	10.44	4.36
Max.bHLH_159	0.35	0.01	0.11	0.27	0.82	2.39	7.91	1.5	17.87	0.91	0.68	14.06	4.97	0.1	0.25	0.42	1.65	3.22
Brn1.POU.Homeobox_27	0.78	0.29	3.7	2.74	0.48	0.09	0.15	0.89	2.88	0.76	1.88	5.78	4.95	0.55	0.63	2.87	0.81	4.37
Fli1.ETS_85	0.04	1.05	1.97	9.03	0.15	0.05	0.15	3.5	17.87	2.75	3.79	13.22	4.87	0.07	1.35	2.52	0.13	0.51
Stat3.il21.Stat_274	5.9	0.76	1.07	1.53	0.34	2.46	7.92	0.22	2.31	1.88	0.22	9.6	4.76	0.28	0.82	0.21	3.5	1.31
Nur77.NR_194	6.11	5.96	5.87	0.36	0.07	13.05	0.68	0.17	8.47	10.71	24.76	27.05	4.54	0.2	0.19	1.67	3.69	0.39
STAT4.Stat_276	3.43	0.74	0.95	0.11	0.15	3.07	9.7	0.07	0.99	0.73	0.28	11.15	4.5	0.28	0.33	0.24	3.18	2.99
Oct4.Sox17.POU.Homeobox.HMG_197	5.02	2.06	5.91	0.74	0.75	2.22	0.96	0.02	0.16	1.83	4.24	2.19	4.22	0.03	0.35	0.51	0	1.36
Six2.Homeobox_255	2.34	0.02	0.23	0.88	0.98	3.01	1.8	1.42	30.64	2.89	0.23	0.06	4.1	0.2	0.57	4.37	0.46	3.12
Hoxc9.Homeobox_132	0.61	2.76	1.16	1.09	0.21	0.05	16.01	4.25	1.29	0.09	0.45	7.21	4.02	0.85	1.83	0.77	3.32	5.73
ZNF467.Zf_325	0.05	1.91	0.3	0.11	0.09	3.57	0.36	0.01	0.4	9.11	4.15	0.84	4.01	0.19	2.75	1.81	1.2	0.11
ZNF519.Zf_326	0.25	0.6	0.29	2.1	0.19	0.21	1.14	0.33	1.83	0.57	0.09	1.18	4.01	0	0.13	0.05	0.19	0.4
MITF.bHLH_166	0.47	0.89	1.21	0.04	0.61	1.64	2.84	0.68	19.93	1.04	1.35	8.62	3.9	0.35	0.07	3.45	1.59	2.48
Pit1.Homeobox_223	1.6	1.07	0.1	0.04	0.08	0.28	0.57	0.01	1.06	0.96	0.22	0.47	3.89	0.06	0.85	0.44	0.13	0.08
Esrrb.NR_75	5.51	6.38	3.57	2.72	0.21	8.37	13.83	0.08	5.08	2.43	26.69	37.22	3.81	0.15	0.31	0.99	6.16	2.84
RUNX2.Runt_249	1.45	2.29	0.14	4.88	0.05	2.4	11.04	1.67	1.5	2.17	0.71	52.76	3.72	0.03	2.83	0.54	0.24	7.96
Tcf4.HMG_289	1.55	1.53	0.3	0.19	0.12	2.07	3.02	0.77	9.24	0.09	2.6	29.26	3.71	0.59	0.04	0.08	0.2	0.61
CRE.bZIP_41	0.92	0.07	0.46	9	0.08	2.73	0.09	1.2	2.56	2.17	1.67	12.93	3.67	0.84	0.19	1.32	1.84	0.02
MafA.bZIP_156	1.05	0.48	2.32	0.39	0.04	10.56	1.3	0.23	41.79	6.02	7.4	2.55	3.65	0.02	0.14	6.78	0.76	2.69
NF.E2.bZIP_179	3.69	1.62	2.09	1.23	0.14	9.06	3.13	0.24	47.83	6.16	8.81	5.82	3.5	0.17	0.49	10.18	0.04	5.02
FoxL2.Forkhead_93	1.44	10.45	7.13	0.31	0.4	17.57	0.5	0.05	10.04	17.37	23.8	55.01	3.48	2.17	2.36	0.25	1.82	15.48
Rfx5.HTH_244	5.62	0.51	1.64	6.96	0.54	0.14	5.28	0.97	10.16	3.1	17.06	0.96	3.43	0.6	0.63	0.11	1.58	0.68
Oct2.POU.Homeobox_195	0.77	0.17	1.22	0.73	0.07	0.51	1.98	0.64	6.41	5.77	0.67	3.1	3.35	0.19	0.33	1.58	0.4	5.51
MYB.HTH_168	1.55	0.03	1.51	2.2	0.19	5.22	0.58	0.37	0.65	0.41	0.48	0.48	3.34	0.16	0	0.16	0.07	0.04
HOXB13.Homeobox_130	1.5	2.06	0.98	0.09	0.57	0.83	4.09	1.19	0.38	0.82	0.6	0.52	3.32	0.29	0.4	1.56	0.08	0.34
Atf1.bZIP_10	4.67	1.19	1.7	9.03	0.07	0.58	3.14	1.43	2.19	0.41	0.88	8.02	3.3	0.59	0.97	1.71	2.57	0.15
Bach1.bZIP_16	3.85	1.6	2.06	2.21	0.12	10.12	4.8	0.44	51.22	5.67	9.55	4.75	3.22	0.2	0.4	10.18	0.14	3.77
ETS.E.box.ETS.bHLH_78	0.52	0.68	0.19	1.17	0.21	2.01	2.29	0.59	7.95	0.62	2.25	5.19	3.16	0.46	0.12	1.96	1.23	1.34
CDX4.Homeobox_31	1.27	0.18	0.2	0.95	0.09	2.86	1.9	0.28	0.34	0	0.16	0.59	3.15	0	0.29	1.24	0	0.37
STAT5.Stat_277	3.52	0.08	1.24	2.19	0.16	0.38	4.58	0.07	10.95	0.09	1.64	8.46	3.12	0.28	0.09	0.68	3.25	1.76
Nrf2.bZIP_192	3.13	1.01	0.69	1.53	0.09	10.12	4.83	0.52	45.89	7.58	6.79	6.76	3.09	0.05	0.57	9.93	0.17	3.62
Tcf3.HMG_288	0.54	1.77	0.11	0.5	0.12	1.02	0.28	0.08	16.08	0.11	0.13	28.04	3.03	1.03	0.31	0.07	1.73	1.34
Pitx1.Homeobox_225	0.01	0.22	0.54	2.95	0.19	0.46	0.85	0	1.03	1.37	0.36	4.46	3.03	0.81	0.11	1.56	0.52	0.4
THRb.NR_300	0.39	1.63	1.84	5.08	0.06	0.57	12.81	0.59	15.31	1.63	15.5	49.52	3.03	0.29	0.01	3.77	6.09	6.43
GATA3.Zf..DR4_103	5.2	4.59	3.11	3.96	0.19	3.41	0.43	0.11	5.56	8.39	2.24	0.13	2.92	0.48	0.25	0.5	0.18	3.22
AP.2alpha.AP2_3	2.5	1.19	7.52	12.68	0.05	16.18	15.31	2.35	5.14	1.81	1.84	0.84	2.92	0.2	4.18	1.63	2.89	4.07
ZNF669.Zf_328	5.05	0.53	0.87	3.27	0.04	0.48	7.76	0.02	0.66	1.01	0.96	0.74	2.85	0	1.02	0.23	0.05	1.12
Fra1.bZIP_98	3.82	2.17	2.2	3.23	0.09	8.09	4.41	0.68	53.2	7.98	9.49	9.37	2.78	0.07	0.72	10.13	0.36	5.46
p53.p53_205	3.75	1.2	3.78	4.16	0.47	2.94	6.89	0.97	0.41	10.12	3.28	14.69	2.77	0.21	3.44	1.52	2.13	0.18
MafK.bZIP_158	0.39	0.48	1.59	0.73	0.08	3.18	1.96	0.07	53.48	8.59	3.56	0.29	2.77	0.06	0.14	10.9	0.16	6.36
Maz.Zf_160	0.27	0.01	0.48	1.43	0.61	6.23	1.21	2.23	3.39	2.17	1.43	2.24	2.72	0.63	1.85	6.83	2.83	0.42
Jun.AP1.bZIP_141	3.76	1.86	2.29	3.42	0.09	7.83	4.83	0.76	55.7	8.04	9.05	9.34	2.72	0.06	0.76	9.93	0.3	5.5
GATA.Zf..IR4_106	9.07	8.67	5.79	0.98	0.11	14.28	0.69	0.03	0.19	9.68	3.01	10.73	2.7	2.17	0.18	1.54	0.11	8.33
Arnt.Ahr.bHLH_8	0.6	0.3	0.15	1.71	0.09	1.03	0.98	1.25	3.33	4.43	4.96	1.96	2.7	1.08	1.94	0.4	2.27	0.84
ZNF189.Zf_316	0.05	1.19	0.43	1.6	0.15	0.29	3.45	0.47	0.02	0.38	1.85	13.91	2.65	0.09	0.01	0.08	0.86	0.24
BATF.bZIP_20	3.27	2.04	2.16	2.99	0.07	7.94	4.8	0.73	53.51	8.15	8.79	9.99	2.61	0.09	0.71	10.18	0.39	4.96
GRHL2.CP2_119	5.14	4.36	2.83	5.75	0.57	11.25	39.94	2.25	0.72	0.97	13	30.57	2.6	4.18	2.92	1.97	3.95	11.46
Atf3.bZIP_12	3.38	2.13	2.31	3.24	0.07	8.04	5.09	0.77	53.11	7.83	9.19	10.58	2.6	0.06	0.72	10.18	0.3	5.22
Fosl2.bZIP_86	3.42	2.05	2.25	3.05	0.08	7.8	4.79	0.81	54.34	8.1	8.63	10.08	2.58	0.06	0.76	10.18	0.37	5.15
Fra2.bZIP_99	3.96	1.97	2.4	3.42	0.11	7.86	4.52	0.74	54.34	8.13	9.28	9.67	2.58	0.06	0.76	10.18	0.3	5.5
Bach2.bZIP_17	4.01	2.38	2.79	2.6	0.09	8.91	4.65	0.74	55.62	8.78	7.74	8.95	2.56	0.12	0.55	9.98	0.32	4.36
RUNX.Runt_247	1.92	1.97	0.04	4.6	0.11	1.39	8.19	0.89	3.23	1.63	0.09	57.97	2.55	0.11	3.15	0.04	0.59	12.58
PBX1.Homeobox_217	0.51	0.25	0.3	0.16	0.19	11.46	13.12	0.84	7.45	0.01	2.54	9.21	2.54	0.01	0.57	0	0.15	0.25
ZNF41.Zf_324	2.14	0.8	5	3.74	0.19	0.55	8.42	0.92	9.77	4.75	0.31	9.5	2.52	1.25	0.19	0.7	0.12	2.46
GATA3.Zf..DR8_104	7.02	5.44	6.51	0.19	0.45	7.67	0.74	0	0.05	8.79	15.2	15.42	2.52	1.08	1.75	0.52	3.27	2.2
AP.2gamma.AP2_2	2.33	1.42	7.52	12.68	0.04	16.15	10.32	3.21	2.38	1.64	1.15	1.98	2.52	0.1	4.59	0.54	3.5	2.61
SCL.bHLH_252	4.32	3.41	2.41	4.06	0.08	2.34	0.08	1.53	0.83	3.58	0.75	3.33	2.48	1.08	0.66	4.34	1.38	3.34
PAX5.Paired.Homeobox..condensed_211	0.32	0.18	0.53	0.18	0.09	1.69	0.65	0.92	10.68	1.35	0.27	3.87	2.46	0.06	0.84	0.06	0.41	1.02
NF1.halfsite.CTF_175	8.69	4.4	4.45	10.15	0.82	2.59	56.02	2.64	0.01	15.66	9.23	52.64	2.45	0.06	6.3	1.07	5.97	6.48
AP.1.bZIP_1	3.53	2.06	2.26	3.04	0.07	7.86	4.62	0.81	52.6	8.15	8.63	9.61	2.4	0.09	0.63	10.13	0.46	5.02
Cux2.Homeobox_45	5.18	1.95	2.01	0.26	0.12	0.58	4.82	1.64	1.25	3.14	0.75	1.3	2.39	0	0.11	4.88	0.15	1.81
Isl1.Homeobox_139	0.62	0.01	0.25	0.08	0.09	1.81	1	0.67	0.24	0.32	1.98	1.33	2.35	0.28	0.48	0.25	1.14	0.81
Brachyury.T.box_26	0.27	0.03	0.83	0.43	0.04	1.26	3.82	0.02	0.09	0.73	1.88	3.55	2.32	0.05	0.04	0.13	0.16	0.87
TCFL2.HMG_290	0.56	0.04	0.42	0.04	0.14	0.15	1.13	0.28	12.34	0.26	1.91	25.51	2.27	0.36	0.02	1.58	0.33	0.15
Smad2.MAD_256	1.25	0.48	1.44	3.9	0.42	0.87	5.24	0.24	0.16	1.57	0.24	20.02	2.13	0.06	2.07	2.47	0.16	0.56
NRF1.NRF_191	1.16	4.57	1.11	9.23	0.61	9.6	0.74	0	4.92	0.1	0.18	11	2.07	1.39	2.02	1.26	1.6	0.23
NPAS.bHLH_189	2.01	1.88	1.44	1.68	0.97	0.9	3.62	0.94	19.44	9.6	0.45	14.09	2.07	0.43	0.5	0.74	1.42	3.84
IRF4.IRF_138	0.62	0.01	0.22	0.27	0.82	4.76	0.17	0.18	4.18	0.05	1.78	7.19	2.04	0.6	0.04	0.26	2.72	2.02
ETS.RUNX.ETS.Runt_80	0.68	1.69	0.29	0.36	0.04	1.99	1.02	0.15	0.37	1.73	4.6	9.53	2.03	0.53	0.74	0.26	0.3	0.11
BMYB.HTH_24	0.14	0.37	0.07	2.72	0.04	2.65	5.67	0.06	7.09	0.05	0.26	4.82	2	0.2	0.05	0.74	0.22	0.17
Fox.Ebox.Forkhead.bHLH_90	0.46	5.21	4.39	3.03	0.61	19.5	2.26	0.46	1.17	2.41	13.84	35.21	1.97	1.12	6.24	1.63	3.13	22.89
FXR.NR..IR1_100	1.2	1.69	2.14	4.54	0.09	8.09	0.87	0.33	3.14	0.27	4.57	8.95	1.97	0.69	0.52	2.58	1.18	0.68
PGR.NR_220	6.1	0.23	0.91	9.55	0.16	3.34	1.42	1.56	0.73	2.94	0.3	7.45	1.97	0.15	1.04	2.13	1.84	2.75
SF1.NR_253	0.13	0.68	0.1	7.99	0.49	3.39	2.21	1.22	2.14	0.61	18.13	4.35	1.97	0.09	2	2.96	0.21	0.36
HNF6.Homeobox_127	2.52	0.54	0.17	0.02	0.5	0.37	6.36	0.86	4.53	1.97	0.3	0.51	1.94	0.14	0.12	1.91	0.16	0.6
NRF.NRF_193	0.88	5.44	1.94	8.99	0.42	10.26	1.61	0.06	6.99	0.11	0.02	16.18	1.93	1.25	1.85	2	2.76	0.61
Chop.bZIP_35	1.1	2.87	2.34	0.09	0.15	0.85	0.45	0.03	2.94	2.36	0.63	0.02	1.9	0.42	0.09	0.25	0.31	3.46
Atf4.bZIP_13	1.81	1.89	1.77	0.4	0.21	1.47	0.67	0	6.41	2.89	2.54	0.06	1.87	0.59	0.05	0.2	0.09	3.3
BORIS.Zf_25	4.28	2.35	7.62	1.11	0.05	13.05	26.96	2.35	8.25	1.03	1.6	30.42	1.8	0	8.98	3.39	0.92	24.29
GFX.._113	0.51	0.01	0.09	7.5	0.51	5.97	0.83	0.71	3.49	1.85	3.82	0.77	1.77	1.36	1.43	0.01	0.13	0.65
Nkx6.1.Homeobox_186	0.56	0.04	0.12	1.17	0.49	3.12	1.28	0.04	3.49	4.49	0.08	4.06	1.77	0.91	0.14	1.84	0.35	4.15
ZNF143.STAF.Zf_272	3.76	1.08	1.28	0.27	0.82	0.04	2.93	0.35	0.29	1.09	0.75	5.73	1.76	0.41	0.67	3.45	1.84	2.38
Pax7.Paired.Homeobox_215	0.89	0.08	1.88	0.11	0.01	1.01	3.5	0.05	2.53	1.47	1.32	0.27	1.76	0.05	0.08	4.76	1.37	0.15
RUNX.AML.Runt_250	2.42	2.55	0.38	4.98	0.09	3.45	1.53	1.1	0.05	5.14	0.18	46.08	1.69	0.06	1.96	0.74	0.17	11.95
FOXA1.Forkhead_88	4.97	10.67	7.04	0.21	0.32	16.47	0.62	0.23	5.33	17.15	22.27	64.48	1.68	5.12	3.52	0.38	4.22	33.29
FOXP1.Forkhead_97	2.52	10.59	7.23	1.32	0.1	18.29	0.72	0.06	6.54	18.82	21.49	52.89	1.68	3.86	1.73	0.48	1.22	14.84
Foxo3.Forkhead_96	3.96	9.71	6.45	1.82	0.28	18.5	2.73	0.23	10.53	17.5	25.48	53.22	1.66	2.45	1.36	0.7	0.95	12.95
Phox2a.Homeobox_221	1.81	0.01	1.11	0.4	0.19	0.2	2.04	0.23	0.05	2.03	0.04	0.28	1.66	0.14	0.28	0.05	0	1.21
PAX6.Paired.Homeobox_212	0.43	4.19	0.07	0.01	0.61	3.25	0.03	0.65	8.65	2.98	2.64	0.39	1.64	0.39	0.4	0.12	0.5	1.93
HOXA9.Homeobox_129	0.24	1.43	0.71	2.04	0.05	1.49	4.49	1.85	2.99	0.32	0.71	12.56	1.64	0.03	0.4	0.25	1.31	3.53
RORgt.NR_246	2.57	3.48	3.44	0.13	0.19	11.53	4.83	0.27	1.9	0.43	15.2	4.28	1.63	0	0.03	2.32	1.1	0.2
Gfi1b.Zf_112	0.68	0.21	0.53	0.39	0.75	4.61	1.09	0.18	0.35	8.15	1.28	0.41	1.58	0.03	0.45	0.46	0.11	1.92
RUNX1.Runt_248	2.45	1.23	0.76	4.16	0.19	0.16	3.72	0.07	1.31	7.26	3.95	61.2	1.55	0.06	1.47	0.39	0.78	11.02
HOXD13.Homeobox_133	3.74	2.28	1.54	0.44	0.75	3.23	12.43	1.84	0.24	0.28	2.29	4.01	1.53	0.07	0.66	3.91	1.16	0.09
Hoxb4.Homeobox_131	1.11	3.56	2	0.13	0.5	0.16	3.2	0.61	0.42	0.12	3.17	4.36	1.51	0.34	0.01	1.6	0.3	2.61
Oct4.POU.Homeobox_196	1.58	0.39	1.89	0.88	0.19	0.36	1.37	0.87	4.25	3.72	1.2	0.96	1.51	0	0.04	6.45	0.29	5.14
Pdx1.Homeobox_219	3.77	4.06	1.5	0.82	0.22	2.26	1.93	0.87	0.32	0.13	1.62	8.9	1.49	0.26	0.95	0.51	0.02	5.81
Smad4.MAD_258	2.06	0.13	0	2.92	0.28	0.32	0.11	0.59	5.17	0.21	0.49	14.79	1.49	0	0.26	0.93	0.09	0.48
Oct6.POU.Homeobox_199	0.04	0.13	0.65	0.43	0.28	0.18	0.17	0.47	5.59	2.73	4.95	4.85	1.47	0.56	1.49	1.91	2.89	2.57
MafF.bZIP_157	2.49	0.07	0.76	0.84	0.07	7.54	6.61	0.87	10.61	0.01	1.6	0.66	1.46	0.01	0.39	0.02	0.62	0.19
Erra.NR_73	1.55	1.77	0.78	5.78	0.75	5.5	1.38	0.15	0.35	1.48	19.64	15.95	1.45	0.61	1.3	4.89	0.03	0.68
DMRT1.DM_47	0.84	1.97	1.67	0.21	0.02	0.09	0.65	0.12	0.25	0.08	1.35	4.01	1.42	0.98	0.1	1.37	1.01	0.11
Unknown.Homeobox_153	1.13	0.37	0.48	0.25	0.09	6.4	6.83	1.82	0.28	0.55	0.04	1.7	1.42	0.06	0.12	4.91	0.01	0.11
Sox9.HMG_265	6.7	4.68	7.78	0.67	0.09	0.28	14.17	1.22	8.16	7.67	0.5	65.74	1.41	0.16	0.02	0.26	0.14	0.11
KLF5.Zf_148	0.88	0.17	1.06	8.52	0.34	11.31	0.06	0.01	5.59	6.83	4.23	9.56	1.41	0.06	0.07	10.18	6.32	0.41
GFY.Staf...Zf_115	3.42	0.68	2.19	9.04	0.01	6.23	13.13	4.25	8.16	3.3	0.02	4.88	1.32	0.21	1.26	1.32	0.59	1.95
NFAT.RHD_178	0.75	0.68	1.25	0.19	0.49	0.28	8.92	0.05	4.9	0.24	1.55	32.96	1.32	0	0.31	2.13	2.01	0.01
PRDM14.Zf_228	2.76	0.56	0.31	0.21	0.28	3.33	1.27	0.01	0.37	0.11	0.43	0.22	1.28	0.4	0.57	0.74	0.3	0.02
Klf4.Zf_147	1.63	1.6	1.88	4.67	0.57	6.94	1.31	0.24	6.15	8.34	10.7	11.99	1.24	0.05	0.68	6.98	8.09	0.02
c.Myc.bHLH_38	0.98	0.04	0.27	0.01	0.09	2.14	5.09	0.42	13.47	2.71	0.46	8.27	1.23	0.59	0.36	0.64	2.13	3.23
Tcf12.bHLH_286	5.5	1.84	2.12	3.23	0.21	1.09	1.58	0.94	0.33	4.42	1.88	8.85	1.23	0.59	0.2	4.67	3.13	6.01
ZSCAN22.Zf_332	1.72	0.83	0.77	0.39	0.36	7.85	19.19	1	1.52	4.62	3.9	8.2	1.23	0.41	1.54	1.2	3	1.69
RAR.RXR.NR..DR5_50	1.09	0.69	0.87	6.86	0.09	8.09	0.77	0.17	1.96	0.01	8.89	7.34	1.21	0.67	3.43	2.51	1.13	1.6
PAX3.FKHR.fusion.Paired.Homeobox_209	0.96	1.26	1	0.72	0.12	2.17	6.83	0.31	0.46	0.16	0.39	1.06	1.21	0.07	0.03	1.27	0.84	1.26
Six1.Homeobox_254	1.31	0.09	0.08	1.67	0.35	0.43	0.04	0.62	25.71	5.43	3.17	0.42	1.19	0.42	1.35	1.37	0.11	1.92
Zfp809.Zf_310	0.26	0.68	1.93	3.52	0.09	3.86	8.54	1.6	2.74	2.17	1.57	3.49	1.19	0.31	1.64	2.1	0.51	4.92
LXRE.NR..DR4_155	0.09	0.58	0.53	2.83	0.19	0.06	7.3	0.15	10.63	0.28	3.79	44.82	1.19	0.17	0.26	3.45	2.84	3.22
GLI3.Zf_116	0.23	1.14	1.44	4.6	0.09	6.94	3.93	0.33	0.28	0.95	9.13	4.28	1.17	2.17	2.78	3.65	0.62	0.18
NFAT.AP1.RHD.bZIP_177	0.01	0.22	0.62	2.91	0.09	1.48	0.64	0.42	4.02	8.13	0.12	16.22	1.17	0.14	0.31	0.87	0.02	0.93
GRE.NR..IR3_117	4.97	0.51	0.12	11.99	0.1	2.11	4.54	0.47	1.45	2.74	0.28	1.72	1.17	0.06	0.83	0.26	1.01	1.78
Tgif2.Homeobox_296	1.77	1.76	0.68	1.93	0.32	12.2	1.41	1.03	1.75	0.1	9.41	0.8	1.15	0.61	0.68	1.66	0.26	0.28
Mouse_Recombination_Hotspot.Zf_46	2.56	3.13	2.27	0.12	0.28	0.15	1.22	1.01	0.7	0.1	0.22	1.97	1.15	0.12	0.35	0.44	0.1	0.01
Unknown.ESC.element.._74	1.91	0.01	0.23	9.55	0.11	0.45	2.03	0.66	4.1	3.53	0.74	2.6	1.15	0	0.14	4.62	0.25	3.9
NFkB.p50.p52.RHD_204	6.07	5.98	1.22	0.71	0.09	3.96	0.05	0.1	10.53	0.06	0.95	24.06	1.14	0.29	1.43	0.05	2.15	0.54
Nr5a2.NR_154	0.86	1.14	0.15	4.75	0.75	5.5	3.62	1.52	1.79	0.26	10.68	12.65	1.13	0.03	1.26	3.49	0.63	0.32
Meis1.Homeobox_165	2.11	0.83	2.06	2.04	0.06	3.97	9.64	1.62	3.8	4.61	0.04	7.64	1.12	0.84	0.32	0.56	0.24	0.75
Rbpj1.._238	2.19	2.57	0.71	0.18	0.18	0.45	16.69	1.19	3.84	0.88	2.27	45.35	1.1	0.07	0.72	0.02	8.43	0.19
KLF3.Zf_146	2.21	0.52	1.15	8.29	0.33	9.2	0.79	0.12	5.29	6.64	2.91	8.8	1.1	0.07	0.01	10.18	4.9	0.31
STAT6.Stat_279	0.04	0.24	0.98	1.27	0.19	0.27	0.15	0.05	2.82	0.26	3.3	18.12	1.09	0.37	0.87	0.08	0.17	0.74
Tlx..NR_297	5.9	5.31	5.42	10.7	0.8	1.06	38.24	1.75	0.79	11.15	5.55	43.88	1.06	0.03	6.3	0.46	6.39	3.77
EBF.EBF_58	0.06	0.01	0.34	6.37	0.09	9.29	2.85	0.33	1.34	1.7	0.66	13.82	1.05	0.5	1.47	3.14	2.65	1.56
OCT.OCT.POU.Homeobox_201	2.78	0.76	0.28	0.32	0.18	1.5	1.17	0.44	2.56	0.93	0.01	3.48	1.05	0.48	0.09	0.12	1.09	0.96
E2F6.E2F_54	3.44	0.47	0.67	6.86	0.12	2.54	3.13	0.29	3.2	0.66	0.73	0.02	1.05	0.06	2.41	4.05	0.11	0.91
E2A.bHLH..near_PU.1_57	0.28	0.37	1.9	8.76	0.04	10.44	2.03	0.05	0.23	0.37	7.62	5.75	1.03	0.39	2.11	6.08	0.48	0.84
RAR.RXR.NR..DR5_49	3.65	2.55	0.81	3.38	0.59	4.37	13.13	0.15	10.55	0.64	5.84	24.13	0.98	0.02	0.16	5.19	3.07	1.93
FOXA1.Forkhead_87	5.2	11.09	7.48	0.13	0.35	16.65	0.83	0.15	2.41	16.29	20.68	65.03	0.95	5.12	3.65	0.63	3.98	31.8
Pknox1.Homeobox_226	0.36	1.18	0.6	1.55	0.34	3.36	2.73	0.06	1.43	1.17	0.78	3.67	0.95	0.23	0.04	2.31	0.3	0.5
Ptf1a.bHLH_232	1.42	0.62	1.48	3.7	0.09	0.44	1.15	2.64	0.25	4.76	0.96	10.86	0.93	0.42	0.97	2.98	0.92	6.27
Ronin.THAP_245	3.5	2.14	1	8.91	0.14	4.4	7.52	3.7	7.36	1.85	0.14	2.18	0.93	0.16	0.68	0.79	0.11	1.41
HIF2a.bHLH_124	0.39	0.06	1.25	0.41	0.28	0.21	1.35	0.12	2.56	0.75	0.68	1.75	0.92	0.3	0.87	0.67	0.58	0.51
IRF1.IRF_136	1	1.09	0.1	6.6	0.15	6.51	1.13	2.25	2	0.4	8.49	5.11	0.92	0.07	0.17	1.13	4.78	0.68
bZIP.IRF.bZIP.IRF_29	1.82	0.24	0.53	0.39	0.21	0.84	2.67	0.56	0.43	4.97	1.32	17.17	0.91	0.4	0.04	0.23	2.16	0.47
p63.p53_207	5.18	1.1	2.01	5.68	0.78	1.85	6.14	0.33	0.04	8.59	5.41	15.07	0.9	0.1	3.5	0.41	1.73	0.11
Tbx5.T.box_285	0.1	0.07	0.62	5.3	0.07	4.38	0.23	0.22	11.57	9.55	0.15	0.1	0.89	0.22	0.54	1.34	2.64	0.68
FOXA1.AR.Forkhead.NR_5	3.93	7.95	6.38	2.94	0.09	9.29	1.42	0.48	11.81	1.66	0.43	22.03	0.88	1.25	0.15	0.02	1.87	8.33
Tbx20.T.box_284	0.16	0.84	0.03	2.64	0.21	7.85	1.26	0.02	0.03	0.34	1.88	2.58	0.88	0.08	0.36	0.74	0.67	0.21
Pbx3.Homeobox_218	0.81	0.16	0.04	0.84	0.49	5.6	4.83	0.01	0.05	3.87	5.16	0.92	0.87	0.4	0.22	1.67	0.14	1.68
Zic.Zf_312	2.66	0.85	1.24	10.65	0.22	1.65	5.03	1.16	1.82	5.12	0.43	9.27	0.87	0.25	0.74	2.46	0.02	1.03
Nanog.Homeobox_172	0.54	0.21	0.29	1.62	0.41	0.55	3.76	0.23	0.86	0.63	3.42	1.1	0.87	0.2	1.13	0.14	0.3	0.84
Sp1.Zf_266	0.8	0.21	0.23	8.28	0.45	10.56	0.78	0.38	3.29	2.09	0.09	9.46	0.87	0.2	0.12	9.49	3.1	1.17
Tbox.Smad.T.box.MAD_283	4.02	0.29	0.26	2.3	0.49	6.7	6.5	0.46	0.3	0.01	1.88	7.31	0.85	0.03	1.23	2.37	0.78	0.18
ZFP3.Zf_309	0.24	0.02	0.37	0.35	0.01	0.15	0.32	0.15	2.78	1.35	0.95	0.6	0.85	0	0.02	0.57	0.45	0.06
VDR.NR..DR3_303	0.53	1.08	0.15	4.91	0.01	7.21	0.2	0.32	8.37	0.08	5.85	0.2	0.83	0.97	0.04	2.55	0.24	1.64
Mef2d.MADS_164	9.21	7.08	8.6	4.63	0.05	7.2	7.7	0.01	2.29	0.28	3.44	15.85	0.82	2.17	0.09	0.49	3.25	2.08
CTCF.Zf_43	3.62	2.23	7.52	1.21	0.21	13.73	21.33	2.15	16.37	1.2	3.3	33.77	0.82	0	8.82	4.32	2.56	24.29
Mef2c.MADS_163	9.21	6.95	8.27	2.7	0.15	7	1.3	0.24	0.04	0.62	1.02	15.29	0.81	0.66	0.21	0.13	1.73	2.41
Reverb.NR..DR2_240	0.06	1.16	0.2	6.45	0	7.49	4.51	1.18	24.7	2.38	6.01	3.92	0.8	0.28	1.62	7.3	0.17	0
ZNF322.Zf_320	3.03	1.25	1.44	10.13	0.17	7.06	11.69	0.73	6.93	5.26	0.45	6.85	0.8	0.01	3.5	3.69	0.71	0.43
NPAS2.bHLH_188	0.35	0.51	0.51	0.28	0.97	1.26	3	0.33	20.24	3.95	0.07	14.91	0.77	0.34	0.23	1.51	1.51	1.67
Pax7.Paired.Homeobox..long_214	0.66	0.21	1.52	1.75	0.05	0.39	1.37	0.05	4.08	0.32	0.24	0.24	0.77	0	0.65	0.05	0.25	1.44
PRDM1.Zf_229	2.11	1.08	1.54	4.91	0.25	5.5	1.98	0.04	3.98	0.93	0.4	4.45	0.75	1.25	0.17	2.55	2.1	5.73
ZNF16.Zf_315	1.21	2.22	0.16	2.61	0.07	0.46	0.17	0.28	0.28	11.41	1.18	6.27	0.75	0.35	1.43	0.58	0.12	0.73
Hnf1.Homeobox_125	2.35	2.48	3.56	1.06	0.21	2.46	4.02	1.54	5.65	1.28	1.48	8.15	0.74	0.06	0.85	0.58	3.03	0.07
Tcf21.bHLH_287	1.96	0.13	0.78	5.18	0.09	1.22	0.93	3.5	4.29	1.09	0.54	4.71	0.71	0.23	0.86	2.73	1.04	4.98
ERE.NR..IR3_71	4.94	6.1	5.02	1.59	0.04	16.48	2.22	0.05	12.35	0.06	36.39	29.44	0.7	0.98	1.63	7.66	3.2	2.95
ZBTB12.Zf_306	0.91	0.9	1.18	1.81	0.09	1.07	2.49	0.01	2.01	0.98	0.46	1.37	0.68	0.06	0.37	0.57	1.01	0.09
ZNF528.Zf_327	0.35	0.35	1.48	0.66	0.19	3.38	4.62	0.07	4.84	0.76	0.2	7.14	0.67	0	0.05	0.28	0	0.56
GATA.Zf..IR3_105	9.07	6.42	6.81	0.28	0.22	16.26	0.2	0.52	0.12	9.64	11.22	10.52	0.66	2.17	0.01	0.45	0.56	5.5
Cdx2.Homeobox_30	2.81	1.47	0.03	1.14	0.41	10.64	0.66	0.56	3.3	0.11	1.97	7.61	0.66	0.2	0.05	1.82	0.3	2.3
ZBTB33.Zf_308	0.77	0.31	0.09	8.16	0.96	7.85	1.46	0.93	3.74	1.76	8.2	0.06	0.65	0.63	1.12	0.11	0	0
HIF.1b.HLH_123	0.16	0.62	0.15	0.41	0.1	0.1	0.18	1.52	1.29	1.43	1.2	2.6	0.63	0.35	0.15	2.57	0.13	0.75
Smad3.MAD_257	5.9	2.87	7.09	0.31	0.08	1.65	5.51	0.71	5.98	2.59	0.18	11.89	0.63	0.02	0.23	0.44	0.46	1.91
ZNF382.Zf_321	1.61	0.01	1.86	3.87	0.09	1.76	0.33	0.59	1.9	0.8	0.74	6.04	0.62	0.03	1.35	1.11	0.08	1.8
Foxo1.Forkhead_95	1.77	4.95	0.65	0.01	0.18	15.31	1.14	0.15	0.16	1.71	5.65	14.99	0.61	2.17	1.26	0.21	2.65	9.91
GFY.._114	2.49	1.31	0.04	6.48	0.14	5.82	3.99	4.68	6.52	2.07	0.2	2.15	0.61	0.06	1.22	0.62	0.72	1.59
T1ISRE.IRF_280	1.62	0.29	0.43	6.13	0.4	9.76	1.95	2.41	15.25	0.61	1.8	10.54	0.6	0.8	0.84	3.54	2.82	0.84
DMRT6.DM_48	0.05	2.57	3.12	0.18	0.04	0	0.52	0.38	0.25	0.11	0.07	2.14	0.6	0.66	0.03	1.66	0.46	0.02
PU.1.IRF8.ETS.IRF_233	5.5	3.34	0.23	5.37	0.09	1.46	2.92	0.49	0.04	0.71	0.25	9.73	0.6	0.25	0.01	0.62	1.95	0.4
Lhx1.Homeobox_150	2.56	0.69	0.12	1.45	0.04	0.18	18.02	1.56	1.23	10.79	4.74	3.25	0.6	0.02	0.37	4.77	0.81	1.77
STAT6.Stat_278	0.23	0.68	1.41	0.72	0.04	0.05	0.07	0.05	4.93	0.08	2.85	15.49	0.59	0.1	1.36	0.07	0.16	0.68
KLF14.Zf_145	2.65	0.21	0.19	8.42	0.12	9.33	0.6	0.07	8.94	4.36	2.65	0.95	0.58	0.02	0.32	9.98	2.16	1.67
CArG.MADS_271	4.8	3.56	4.86	0.66	0.07	3.7	17.73	2.12	0.47	4.35	0.48	16.11	0.58	0	0.21	3.5	0.12	1.47
Mef2b.MADS_162	10.02	4.36	8.3	0.02	0.19	4.07	3.22	1.63	3.04	0.86	0.24	1.76	0.56	0.68	0.09	1.97	1.19	0.07
ZFX.Zf_311	3.96	3.54	1.69	8.02	0.19	1.56	16.51	1.73	13.12	10.03	2.55	8.72	0.55	0.6	1.08	1.51	1.57	0.22
ZNF711.Zf_331	3.96	3.54	1.69	8.02	0.19	1.56	16.51	1.73	13.12	10.03	2.55	8.72	0.55	0.6	1.08	1.51	1.57	0.22
EBF1.EBF_59	0.8	0.05	1.87	10.16	0.04	8.37	19.3	1.73	0.72	0.82	1.34	17.37	0.55	0.3	2.31	1.51	2.2	2.61
NF1.CTF_176	5.32	5.9	5.75	11.31	0.78	0.36	54.38	1.2	0.34	8.85	4.79	37.15	0.54	0.52	7.69	0.41	12.31	7.48
CRX.Homeobox_42	0.57	1.52	1.54	1.32	0.19	1.92	0.3	0.09	0.4	0.56	0.5	0.59	0.53	0.55	0	0.43	0.05	0.18
HEB.bHLH_121	5.14	0.76	1.69	6.54	0.12	3.36	3.45	2.81	3.34	4.09	0.22	4.59	0.53	0	2.41	3.58	0.81	1.69
FOXK2.Forkhead_92	2.43	9.57	5.06	0.11	0.11	18.06	1.6	0.05	4.15	7.12	17.25	31.85	0.52	2.17	2.03	0.21	0.11	6.87
MyoD.bHLH_170	4.83	2.22	2.9	5.72	0.09	0.56	0.43	1.12	0.84	7.26	6.01	16.51	0.52	0.19	0.69	2.42	0.56	2.15
ZNF675.Zf_329	1.23	1.35	0.87	0.13	0.08	0.46	2.04	0.68	0.61	0.71	0.07	0.63	0.52	0	0.09	0.62	0.67	0.74
ZNF415.Zf_322	1.64	0.68	0.02	4.33	0.04	3.45	0.17	0.15	0.16	2.36	2.91	0.95	0.51	0.15	0.18	2.3	0.94	1.81
GATA.SCL.Zf.bHLH_111	2.44	5	1	2.22	0.22	2.23	3.72	1.2	0.11	0.29	6.17	0.62	0.51	0.12	0.63	1.6	0.14	1.93
OCT4.SOX2.TCF.NANOG.POU.Homeobox.HMG_198	0	0.35	0.23	1.34	0.75	0.99	6.31	2.1	11.76	2.53	1.3	0.06	0.51	0	0.54	1.53	0.03	3.4
NF1.FOXA1.CTF.Forkhead_174	10.05	2.46	3.93	6.68	0.57	0.25	37.15	0.92	0.56	9.45	11.36	21.17	0.49	0.03	5.32	1.24	4.63	20.03
Lhx2.Homeobox_151	0.86	0.13	0.57	1.39	0	1.29	4.59	0.18	1.44	8.64	4.76	0.7	0.47	0.34	1.05	2.13	0.04	0.5
Foxa2.Forkhead_89	5.31	11.59	8.29	0.52	0.1	18.64	1.29	0.12	5.98	13.89	26.82	60.35	0.46	3.28	2.68	0.62	1.28	24.58
TR4.NR..DR1_298	4.03	4.19	1.06	6.46	0.82	6.52	0.3	0.13	8.69	0.69	8.89	12.94	0.44	0.34	0.68	1.13	2.41	0.84
Atoh1.bHLH_15	4.32	0.69	1.74	8.47	0.28	1.02	4.69	1.28	5.11	8.27	2.9	8.59	0.43	0.41	1.15	3.16	0.08	0.6
IRF.BATF.IRF.bZIP_19	0.23	1.29	0.34	4.84	0.05	1.74	2.83	0.84	0.3	1.76	0.55	15.81	0.43	0.35	0.01	0.04	1.79	0.48
ZNF317.Zf_319	0.1	1.29	0.24	0.39	0.09	7.23	0.87	0.13	0.01	0.52	0.28	0.08	0.42	1.02	0.09	0.17	0.81	0.5
Ascl1.bHLH_9	4.68	0.76	2.36	5.81	0.05	3.37	1.53	0.74	2.28	5.15	1.96	10.25	0.42	0.28	1.12	2.94	0.62	0.93
ZBTB18.Zf_307	6.58	0.59	0.23	2.92	0.08	0.17	0.16	3.18	7.38	0.71	0.23	9.5	0.41	0.99	0.68	4.2	4	17.53
Srebp1a.bHLH_269	2.35	2.66	2.25	1.69	0.47	2.66	1.61	0.15	25.59	0.82	3.39	8.4	0.4	0.43	0.57	2.55	0.34	0.07
Egr2.Zf_63	1.75	0.9	0.13	11.07	0.22	7.85	4.53	0.08	0.92	1.38	0.28	0.15	0.38	2.03	1.56	10.05	2.11	2.33
Bcl6.Zf_21	2.36	0.21	3.23	2.03	0.04	3.72	3.57	0.15	1.29	7.12	3.81	25.05	0.38	0.16	1.02	1.01	2.92	1.4
EKLF.Zf_65	0.99	3.48	2.28	1.22	1.11	1.61	0.89	0.42	10.41	5.41	12.26	1.75	0.38	0.09	2.42	4.02	6.14	0.2
ZNF692.Zf_330	2.77	0.96	1.86	3.08	0.05	0.95	0.13	0.73	0.04	1.96	0.06	0.3	0.36	1.09	0.74	0.58	0.01	0.26
p53.p53_206	7.56	1.08	0.26	9.41	0.18	0.86	5.09	0.73	6	2.33	3.37	6.33	0.36	0.2	2.53	3.47	0.86	0.42
EBNA1.EBV.virus_60	0.93	0.03	0.27	4.2	0.04	6.26	3.22	0.47	0.52	0.37	2.96	2.58	0.36	0.06	0.72	3.55	0.13	0.42
ZNF416.Zf_323	2.07	0.22	0.43	6.92	0.21	2.47	0.73	0.24	1.86	4.67	0.01	0.53	0.35	0.18	4.1	3.15	0.3	1.2
Srebp2.bHLH_270	0.44	2.35	2.61	2.8	0.05	0.6	2.46	0.59	12.52	0.66	3.82	3.72	0.34	0.05	3.33	1.05	0.36	0.01
HOXA2.Homeobox_128	2.41	2.1	1.19	0.04	0.75	0.72	0.38	0.31	0.27	0.84	0.09	5.94	0.34	0.01	0.33	0.74	0.02	1.9
ZNF264.Zf_318	0.16	0.29	0.07	0.28	0.09	0.51	0.28	1.12	0.61	0.86	0.64	0.44	0.34	0	0.62	0.21	0.09	0.38
ARE.NR_6	3.01	0.56	0.16	11.94	0.04	9.23	1.86	1.12	4.23	4.07	0.81	0.28	0.33	0.57	1.38	3.54	0.18	0.92
RARg.NR_236	1.82	2.38	1.4	2.25	0.01	7.46	23.9	0.11	0.65	0.88	5.28	9.46	0.33	0.06	0.09	3.45	4.2	4.67
NFY.CCAAT_181	1.26	0.06	0.17	6.43	0.16	1.87	0.23	1.16	19.11	4.31	4.97	0.8	0.32	0.28	0.33	4.63	0.13	2.26
IRF2.IRF_137	2.17	1.09	0.46	6.91	0.07	3.19	0.86	1.28	0.75	4.48	0.8	0.36	0.32	0.03	0.53	0.68	1.25	1.97
E2F4.E2F_53	2.7	0.03	0.23	6.36	0.07	2.75	4.36	0.71	0.68	1.34	0.31	1.92	0.32	0.02	1.36	1.77	0.33	0.15
NFkB.p65.Rel.RHD_180	0.1	2	0.76	1.17	0.59	13.89	8.04	0.01	36.05	1.35	3.34	55.04	0.32	0.02	1.19	1.38	8.23	2.33
GRE.NR..IR3_118	4.38	0.37	0.09	10.17	0.14	3.25	7.14	0.71	4.23	4.36	0.39	0.92	0.29	0.13	0.97	3.91	0.02	0.67
Nr5a2.NR_190	0.4	1.2	0.3	4.85	0.12	4.61	0.46	1.2	6.33	1.51	1.79	9.94	0.26	0.18	1.26	3.45	0.36	0.64
Ap4.bHLH_4	0.88	0.13	0.35	5.56	0.05	2.36	1.36	3.01	0.15	0.69	1.17	7.05	0.25	0.05	0.38	4.42	0.2	1.94
RXR.NR..DR1_251	1.98	3.06	0.23	6.16	0.75	4.45	0.87	0.12	5.86	1.76	1.62	7.89	0.25	0.03	2.56	0.63	0.53	0.31
AMYB.HTH_167	0.23	0.04	0.7	1.84	0.04	0.69	8.58	0.87	11.93	0.06	0.75	2.72	0.25	0.01	0.54	1.72	0	0.6
BMAL1.bHLH_23	1.13	1.96	2.06	0.12	1.11	2.11	7.2	0.47	29.52	5.49	0.2	23.5	0.24	1.12	0.48	2.65	2.41	3.91
AR.halfsite.NR_7	4.01	0.03	0.34	8.33	0.09	7.26	5.39	1.56	5.63	6.59	0.95	12.72	0.23	0.07	2.62	6.6	0.14	0.12
Pax7.Paired.Homeobox..longest_213	0.32	0.28	0.38	0.39	0.01	3.74	0.24	0.46	0.49	0.14	0.71	0.25	0.22	0.04	0.32	1.08	0.97	0.64
NeuroD1.bHLH_173	2.35	0.06	0.54	6.81	0.12	2.61	0.72	0.33	1.74	1.35	0.16	1.16	0.22	0.03	0.35	3.53	0.84	0.1
Nkx2.1.Homeobox_182	0.23	1.19	0.96	1.11	0.12	1.14	2.38	0.31	2.16	0.62	0.5	0.09	0.21	0.39	0.15	0.59	0.02	0.86
CEBP.AP1.bZIP_32	0.58	6.24	5.42	0.41	0.09	0.44	15.25	2.17	6.46	0.91	0.39	6.97	0.21	0.29	0.48	0.02	0.45	1.93
E2A.bHLH_51	4.21	2.06	3.32	7.22	0.22	2.3	0.78	2.27	1.44	6.03	1.67	10.33	0.21	0.12	1.59	2.51	0.13	2.69
COUP.TFII.NR_40	4.19	6.24	2.06	3.51	0.11	7.22	3.02	0.42	4.4	2.8	18.18	21.97	0.21	0.11	0.06	2.44	0.52	1.03
bHLHE40.bHLH_22	0.99	3.85	5.01	0.27	1.11	2	2.75	0.52	5.16	1	1.41	16.03	0.2	0.98	0.1	3.5	0.33	0.94
E2F1.E2F_52	1.9	0.15	0.73	5.87	0.09	1.87	3.48	0.59	1.76	1.21	0.09	1.56	0.19	0.15	2.47	3.45	0.12	0.36
MyoG.bHLH_171	0.34	2.48	0.12	0.59	0.02	0.19	0.46	2.64	0.11	0.9	0.08	2.74	0.19	0.05	2.3	0.33	0.11	1.33
KLF10.Zf_144	1.14	0.06	0.86	7.21	1.04	4.46	4.76	1.19	3.38	2.88	3.47	0.15	0.19	0	2.37	9.9	4.14	3.3
REST.NRSF.Zf_239	0.4	0.5	0.36	4.33	0.01	5.77	5.35	0.32	0.34	1.35	0.18	0.62	0.18	0.1	0.1	2.49	0.09	2.58
Pax8.Paired.Homeobox_216	4.75	0.6	1.53	10.15	0.12	4.72	11.16	1.14	1.5	1.01	1.77	10.86	0.18	0.02	1.56	3.6	0.12	0.04
ISRE.IRF_140	1.46	1.34	0.74	4.04	0.09	5.07	0.66	0.76	0.03	0.77	1.66	1.84	0.17	0.28	0.12	0.47	5.01	0.41
NFkB.p65.RHD_208	2.55	3.32	0.22	0.27	0.34	10.77	3.56	0.15	24.59	0.02	1.96	48.28	0.17	0.04	1.56	0.03	5.47	0.81
Nkx2.2.Homeobox_183	0.31	2.33	2.71	0.1	0.4	1.09	1.72	0.06	1.45	0.08	0.43	0.19	0.17	0.01	0.73	0.04	0.36	0.4
Pit1.1bp.Homeobox_222	0.03	0.69	0.29	0.11	0.02	0.15	2.42	0.71	6.42	0.39	0.2	2.28	0.17	0.01	0.69	0.13	1.34	2.02
ZNF136.Zf_313	0.91	0.07	0.95	1.81	0.05	1.23	0.96	1.26	0.04	2.03	0.2	0.34	0.16	0	2.92	0.4	0.22	0.18
Tgif1.Homeobox_295	1.13	0.39	1.28	0.36	0.22	7.04	6.69	1.79	0.35	0.1	3.3	4.15	0.15	0.92	0.29	0.13	0.03	0.11
E2F.E2F_56	4.29	0.34	0.35	4.1	0.07	3.25	0.72	0.04	5.6	2.5	0.1	0.14	0.15	0.43	1.16	2.5	0.21	2.38
Usf2.bHLH_302	0.76	0.06	0.09	0.41	1.11	0.84	5.5	0.51	23.89	0.75	1.85	21.37	0.14	0.59	0.25	5.62	3.08	3.75
Tbet.T.box_282	0.58	0.16	0.2	0.66	0.09	2.17	0.06	0.61	4.81	4.36	1.26	2.18	0.14	0.57	0.12	2.47	3.32	2.5
Klf9.Zf_149	0.99	0.31	1	7.91	0.21	10.1	0.26	0.08	5.51	5.78	3.89	5.39	0.14	0.06	0.51	9.49	4.2	0.28
ZNF165.Zf_314	0.45	1.3	0.11	6.43	0.09	3.25	3.14	0.02	0.37	1.76	1.68	9.26	0.11	1.36	0.39	0.92	0.75	0.22
Nkx3.1.Homeobox_185	0.01	0.66	0.07	1.89	0.12	7.09	0.33	0.23	3.39	2.55	0.03	0.15	0.11	0.01	0.37	0.11	0.33	0.02
Egr1.Zf_62	4.77	3.18	0.23	8.47	0.22	0.41	1.48	0.86	0.26	0.28	4.01	1.35	0.1	1.66	0.68	4.05	2.14	0.07
CLOCK.bHLH_37	0.54	0.6	0.86	0.25	0.82	1.79	11	0.26	30.95	2.9	0.05	19.36	0.1	1.03	0.28	2.5	2.83	3.82
HIF.1a.bHLH_122	0.29	0.72	0.23	0.71	0.05	0.54	3.73	1.86	5.28	0.26	0.22	0.59	0.1	0.57	0.12	0.13	0.07	1.34
USF1.bHLH_301	0.81	1.43	1.13	1.17	0.89	3.43	11.97	0.49	24.05	3.29	0.09	14.49	0.1	0.48	0.09	3.54	3.11	2.9
Znf263.Zf_317	0.44	0.05	0.25	0	0.04	0.31	1.46	0.31	1.63	0.71	2.61	7.79	0.09	1.28	0.92	0.06	0.16	2.88
Brn2.POU.Homeobox_28	4.49	0.7	2.33	0.38	0.09	0.72	0.4	0.42	0.63	0.51	0.33	1.93	0.09	0.43	1.35	1.82	1	2.05
PPARE.NR..DR1_227	2.61	2.47	0.68	6.23	0.5	7.06	0.37	0.09	7.42	2.55	1.5	4.62	0.09	0.21	1.72	0.59	0.24	0.56
CEBP.CEBP.bZIP_33	0.54	1.13	2.05	0.04	0.09	5.11	0.29	0.28	5.78	0.69	0.71	4.18	0.09	0.1	0.8	1.78	0.55	0.42
E2F7.E2F_55	1.73	0.02	0.42	5.51	0.04	2.35	0.97	0.68	2.51	0.9	1.24	0.47	0.07	0.23	1.56	3.02	0.33	1.18
FOXM1.Forkhead_94	5.58	11.01	7.44	0.02	0.37	17.57	0.04	0.3	5.05	17.37	31.64	64.18	0.06	5.12	3.44	0.43	3	26.54
Nkx2.5.Homeobox_184	4.2	0.89	1.44	2.04	0.43	1.87	1.75	0.15	2.89	2.54	0.91	0.41	0.06	0.28	0.48	0.55	0.42	0.17
Foxh1.Forkhead_91	1.17	1.55	0.43	3.18	0.08	0.47	0.77	0.3	5.37	1.35	1.94	1.91	0.06	0.06	0.66	2.13	0.24	2.12
Pitx1.Ebox.Homeobox.bHLH_224	4.07	3.2	1.49	3.42	0.57	1.16	6.98	3.58	1.75	1.09	0.86	14.9	0.06	0.06	0.4	0.17	0.07	0.81
PR.NR_231	4.29	0.6	0.78	11.31	0.01	6.94	3.27	0.75	0.77	4.1	0.26	0.41	0.06	0	1.83	2.75	0.36	2.1
Lhx3.Homeobox_152	1.34	0.04	0.25	1.93	0.22	0.46	9.09	2.1	2	11.91	4.27	3.92	0.05	0.07	0.56	2.47	0.36	2.28
RBPJ.Ebox...bHLH_237	0.81	0.55	0.11	4.2	0.04	1.23	0	1.15	0.37	8.73	1.56	10.73	0.05	0	1.35	0.45	1.77	0.23
E.box.bHLH_61	0.68	1.47	1.68	0.78	1.11	2.64	7.98	0.18	11.46	0.57	0.68	15.27	0.04	0.35	0.11	3.08	1.73	3.94
CHR.._36	0.54	1.07	0.77	0.99	0.07	4.91	0.15	1.02	9.67	0.24	3.72	1.81	0.04	0.15	0.1	2.66	2.97	0.14
PRDM9.Zf_230	1.54	0.66	1.87	7.25	0.07	2.17	0.6	0.73	3.23	0.02	2.1	5.84	0.03	0.24	0.15	2.55	1.03	1.55
Tcfcp2l1.CP2_291	1.01	0.05	0.3	0.66	0.19	2.46	0.14	1.19	6.56	0.52	0.85	2.64	0.03	0.08	0.76	0.21	1.84	0.85
Bapx1.Homeobox_18	0.39	1.07	2.4	0.79	0.15	3.54	1.04	0.02	0.29	0.24	0.06	0.41	0.02	0.77	0.36	0.09	0.13	0.54
Olig2.bHLH_202	2.3	0.4	1.77	6.45	0.05	0.65	1.68	0.77	1.2	1	0.16	0.92	0.02	0.14	0.88	2.75	0.46	0.23
PU.1.IRF.ETS.IRF_234	5.62	2.73	1.19	4.86	0.11	0.37	0.08	1.24	3.35	1.01	0.28	1.77	0.01	0.12	1.29	0.54	0.25	0.01
HNF4a.NR..DR1_126	0.01	1.47	0.09	6.44	0.16	7	6.56	0.54	11.6	1.08	1.45	1.41	0	0.33	0.76	1.98	0.32	0.4
Mef2a.MADS_161	9.07	6.75	6.59	2.29	0.05	4.4	11.17	0.15	0.53	0.38	6.75	27.21	0	0.31	0.04	0.05	3.83	3.49
TATA.Box.TBP_281	0.26	1.08	0.16	4.29	0.07	1.89	2.94	0.15	5.47	1	1	0.67	0	0.12	0.1	6.17	1.04	0.48
Myf5.bHLH_169	4.04	0.76	2.82	3.42	0.47	0.4	0.63	2.25	0.63	6.83	3.18	13.73	0	0.06	0.62	1.68	0.4	4.71
CTCF.SatelliteElement.Zf._44	1.98	1.26	0.43	5.65	0.04	0.16	1.85	0.26	2.23	2.37	0.31	0.2	0	0.05	0.19	3.14	0.03	3.64
THRa.NR_299	0.85	2.5	1.04	9.03	0.38	1.22	0.27	0.15	9.88	1.21	7.56	11.6	0	0.03	0.68	3.45	2.15	4.36
Eomes.T.box_70	0.82	1.16	0.95	2.24	0.47	0.25	1.99	0.36	6.37	1.43	0.6	4.22	0	0	0.07	0.25	2.11	1

## Sheet: TableS6
Supplementary Table 6. Differential expression analysis for TME clusters by analyzing publicly available scRNA-seq data
gene	p_val	avg_log2FC	pct.1	pct.2	p_val_adj	cluster
GNLY	0	3.75577	0.394	0.06	0	TME1
CCL5	0	3.43128	0.736	0.161	0	TME1
NKG7	0	2.96864	0.531	0.076	0	TME1
GZMA	0	2.64774	0.503	0.065	0	TME1
GZMK	0	2.47331	0.353	0.041	0	TME1
IL7R	0	2.2181	0.47	0.152	0	TME1
CD69	0	2.11933	0.657	0.206	0	TME1
CTSW	0	2.06839	0.35	0.039	0	TME1
CCL4	0	2.02047	0.428	0.219	0	TME1
GZMB	0	2.01875	0.309	0.057	0	TME1
KLRD1	0	1.98323	0.289	0.031	0	TME1
CD7	0	1.87676	0.444	0.1	0	TME1
ZFP36L2	0	1.80241	0.777	0.521	0	TME1
CD3D	0	1.78781	0.631	0.169	0	TME1
HCST	0	1.77853	0.677	0.307	0	TME1
CD52	0	1.74856	0.818	0.353	0	TME1
CST7	0	1.73832	0.37	0.088	0	TME1
CXCR4	0	1.69057	0.721	0.432	0	TME1
CD2	0	1.64757	0.622	0.168	0	TME1
CD8A	0	1.61438	0.251	0.032	0	TME1
DUSP2	0	1.56464	0.358	0.167	0	TME1
PPP2R5C	0	1.54874	0.467	0.225	0	TME1
TRBC2	0	1.5483	0.503	0.144	0	TME1
CD3G	0	1.5455	0.406	0.107	0	TME1
IL32	0	1.50269	0.745	0.293	0	TME1
TRBC1	0	1.47033	0.399	0.107	0	TME1
BTG1	0	1.45362	0.904	0.668	0	TME1
CD3E	0	1.44886	0.39	0.098	0	TME1
EVL	0	1.42686	0.534	0.276	0	TME1
TRAC	0	1.42653	0.567	0.186	0	TME1
RARRES3	0	1.38951	0.446	0.236	0	TME1
RUNX3	0	1.37031	0.331	0.127	0	TME1
ACAP1	0	1.35811	0.4	0.159	0	TME1
TSC22D3	0	1.34848	0.722	0.548	0	TME1
CD96	0	1.30278	0.271	0.061	0	TME1
STK17A	0	1.30154	0.415	0.193	0	TME1
PTPRC	0	1.27967	0.668	0.383	0	TME1
CLEC2B	0	1.27285	0.428	0.284	0	TME1
LCK	0	1.2488	0.34	0.101	0	TME1
CD247	0	1.19335	0.263	0.075	0	TME1
GIMAP7	0	1.1665	0.268	0.102	0	TME1
TNFAIP3	0	1.16622	0.479	0.321	0	TME1
CYTIP	0	1.1606	0.408	0.235	0	TME1
APOBEC3G	0	1.15843	0.271	0.127	0	TME1
ETS1	0	1.12491	0.345	0.158	0	TME1
TUBA4A	0	1.11827	0.265	0.123	0	TME1
LEPROTL1	0	1.10405	0.355	0.226	0	TME1
TXNIP	0	1.09632	0.733	0.595	0	TME1
FYN	0	1.07119	0.295	0.126	0	TME1
TBC1D10C	0	1.06989	0.257	0.099	0	TME1
ANXA1	0	1.05396	0.453	0.363	0	TME1
CD48	0	1.05358	0.374	0.222	0	TME1
CORO1A	0	1.05041	0.581	0.345	0	TME1
KIAA1551	0	1.02456	0.296	0.173	0	TME1
IKZF1	0	0.998676	0.302	0.175	0	TME1
STK4	0	0.998475	0.442	0.317	0	TME1
RAC2	0	0.98618	0.428	0.261	0	TME1
JUNB	0	0.982087	0.674	0.639	0	TME1
AC245297.3	0	0.977371	0.253	0.134	0	TME1
RPS29	0	0.970941	0.976	0.941	0	TME1
MBP	0	0.968403	0.257	0.149	0	TME1
GIMAP4	0	0.965465	0.279	0.167	0	TME1
CLEC2D	0	0.942658	0.286	0.136	0	TME1
SRSF7	0	0.934477	0.528	0.438	0	TME1
LTB	0	0.913634	0.423	0.211	0	TME1
RPL30	0	0.910364	0.976	0.939	0	TME1
RPS27	0	0.902142	0.997	0.992	0	TME1
RPS12	0	0.888843	0.994	0.979	0	TME1
LIMD2	0	0.881183	0.373	0.251	0	TME1
FYB1	0	0.876475	0.459	0.305	0	TME1
RPS26	0	0.866612	0.862	0.813	0	TME1
ISG20	0	0.85628	0.458	0.345	0	TME1
RPS15A	0	0.82706	0.992	0.971	0	TME1
RPS21	0	0.792166	0.873	0.813	0	TME1
RPS3	0	0.75202	0.968	0.939	0	TME1
RPL28	0	0.742978	0.994	0.978	0	TME1
MALAT1	0	0.730739	1	0.998	0	TME1
RPS27A	0	0.719544	0.983	0.97	0	TME1
SH3BGRL3	0	0.705571	0.823	0.728	0	TME1
MYL12A	0	0.67089	0.697	0.651	0	TME1
TPT1	0	0.670592	0.976	0.954	0	TME1
CALM1	0	0.661395	0.726	0.685	0	TME1
MT-ATP6	0	0.660733	0.986	0.969	0	TME1
RPL39	0	0.657947	0.994	0.979	0	TME1
HLA-E	0	0.645804	0.751	0.71	0	TME1
MT-ND3	0	0.634682	0.981	0.952	0	TME1
RPL14	0	0.634563	0.916	0.891	0	TME1
DDX5	0	0.625119	0.806	0.79	0	TME1
RPL13	0	0.619671	0.996	0.99	0	TME1
RPS7	0	0.616826	0.923	0.893	0	TME1
ARHGDIB	0	0.609803	0.57	0.485	0	TME1
RPLP2	0	0.602866	0.978	0.973	0	TME1
RPSA	0	0.597193	0.854	0.821	0	TME1
MT-CYB	0	0.596511	0.974	0.966	0	TME1
RPS24	0	0.590313	0.974	0.949	0	TME1
RPS28	0	0.589499	0.99	0.982	0	TME1
RPL37	0	0.583595	0.961	0.945	0	TME1
RPL35A	0	0.5812	0.958	0.94	0	TME1
RPS3A	0	0.569321	0.959	0.942	0	TME1
RPS25	0	0.561055	0.935	0.928	0	TME1
FAU	0	0.557966	0.966	0.947	0	TME1
RPL41	0	0.551971	0.998	0.995	0	TME1
RPL9	0	0.549152	0.931	0.919	0	TME1
RPL34	0	0.537026	0.986	0.98	0	TME1
RPS14	0	0.510483	0.987	0.983	0	TME1
RPL18	0	0.510142	0.95	0.941	0	TME1
HLA-C	0	0.509957	0.933	0.877	0	TME1
EIF1	0	0.504615	0.906	0.901	0	TME1
HLA-A	0	0.493373	0.942	0.887	0	TME1
RPL32	0	0.488594	0.981	0.977	0	TME1
RPL36	0	0.482921	0.947	0.942	0	TME1
RPL11	0	0.460803	0.975	0.97	0	TME1
RPL19	0	0.444912	0.973	0.967	0	TME1
RPL6	0	0.435933	0.891	0.897	0	TME1
NACA	0	0.426724	0.834	0.846	0	TME1
RPL21	0	0.424567	0.965	0.967	0	TME1
MT-CO2	0	0.423424	0.995	0.993	0	TME1
RPLP1	0	0.420237	0.997	0.996	0	TME1
RPL29	0	0.41482	0.921	0.922	0	TME1
RPL24	0	0.411113	0.871	0.883	0	TME1
SRGN	0	0.40616	0.744	0.596	0	TME1
RPL18A	0	0.399576	0.967	0.965	0	TME1
MT-CO3	0	0.374715	0.996	0.993	0	TME1
RPS19	0	0.369429	0.981	0.985	0	TME1
RPL3	0	0.365132	0.942	0.945	0	TME1
RPL26	0	0.36401	0.941	0.942	0	TME1
B2M	0	0.351754	1	0.998	0	TME1
RPL10	0	0.348772	0.996	0.994	0	TME1
RPS16	0	0.346368	0.93	0.945	0	TME1
HLA-B	0	0.346268	0.97	0.938	0	TME1
RPL7A	0	0.34476	0.894	0.902	0	TME1
MT-CO1	0	0.341542	0.998	0.994	0	TME1
RPS15	0	0.323795	0.983	0.981	0	TME1
EEF1A1	0	0.306185	0.987	0.987	0	TME1
RPS23	0	0.297583	0.962	0.959	0	TME1
TMSB4X	0	0.289661	0.997	0.983	0	TME1
RPS2	0	0.252988	0.981	0.979	0	TME1
H3F3B	2.13532e-307	0.415319	0.87	0.89	7.16144e-303	TME1
TMA7	7.21706e-306	0.520845	0.689	0.708	2.42046e-301	TME1
TOMM7	3.11792e-302	0.534322	0.691	0.709	1.04569e-297	TME1
ITM2A	5.02523e-295	0.652089	0.289	0.168	1.68536e-290	TME1
RPS13	1.94152e-294	0.331185	0.917	0.93	6.51147e-290	TME1
IL2RG	5.31271e-288	0.825177	0.308	0.2	1.78178e-283	TME1
PDCD4	5.7158e-287	0.933863	0.281	0.179	1.91697e-282	TME1
MT-ND4	2.39054e-283	0.334818	0.989	0.985	8.01738e-279	TME1
PTPN7	1.04613e-275	0.851711	0.25	0.147	3.50851e-271	TME1
PIK3R1	1.85149e-265	1.06109	0.26	0.165	6.20954e-261	TME1
ID2	8.67242e-260	0.891649	0.46	0.379	2.90856e-255	TME1
MT-ND2	2.35677e-259	0.32083	0.941	0.951	7.90413e-255	TME1
DDX24	2.91824e-258	0.82203	0.455	0.398	9.7872e-254	TME1
AC020916.1	2.32063e-257	1.07074	0.313	0.222	7.78293e-253	TME1
UBA52	7.16452e-246	0.324016	0.9	0.912	2.40284e-241	TME1
GMFG	7.38196e-235	0.729035	0.428	0.358	2.47576e-230	TME1
RPL5	7.01215e-229	0.342669	0.829	0.857	2.35173e-224	TME1
OCIAD2	2.13669e-228	0.780702	0.254	0.162	7.16603e-224	TME1
RPL22	1.40351e-216	0.366859	0.829	0.867	4.70709e-212	TME1
RPL36AL	4.47607e-216	0.437444	0.699	0.755	1.50118e-211	TME1
SARAF	3.1505e-211	0.777109	0.464	0.442	1.05661e-206	TME1
RPL10A	6.87326e-208	0.278478	0.862	0.88	2.30515e-203	TME1
AAK1	1.19651e-207	0.839019	0.281	0.199	4.01287e-203	TME1
2022-09-07	2.96406e-206	0.699949	0.485	0.455	9.94087e-202	TME1
SLA	5.79509e-200	0.806626	0.26	0.174	1.94356e-195	TME1
STK17B	4.62513e-199	0.743159	0.328	0.247	1.55118e-194	TME1
PSME1	3.32026e-195	0.660926	0.519	0.521	1.11355e-190	TME1
DDIT4	6.31673e-189	0.688282	0.396	0.322	2.1185e-184	TME1
RPL38	4.06265e-179	0.410871	0.762	0.81	1.36253e-174	TME1
FUS	1.47527e-175	0.625738	0.515	0.507	4.94777e-171	TME1
IFITM2	5.63747e-170	0.669035	0.496	0.463	1.89069e-165	TME1
CDC42SE2	1.5621e-165	0.800583	0.29	0.223	5.23895e-161	TME1
RGCC	2.08879e-163	0.863497	0.31	0.236	7.00537e-159	TME1
RNF19A	3.14263e-158	0.838795	0.266	0.195	1.05398e-153	TME1
RPS10	4.95179e-158	0.553739	0.574	0.593	1.66073e-153	TME1
LCP1	3.02268e-152	0.590246	0.389	0.322	1.01375e-147	TME1
EEF1D	1.75925e-149	0.309554	0.74	0.812	5.90017e-145	TME1
PSMB9	1.41826e-145	0.618393	0.468	0.446	4.75656e-141	TME1
HSPA8	2.87771e-144	0.582381	0.574	0.595	9.65127e-140	TME1
MYL12B	7.46871e-144	0.51603	0.545	0.56	2.50486e-139	TME1
EEF1B2	1.77237e-143	0.437761	0.635	0.68	5.94417e-139	TME1
JUND	7.74169e-138	0.644424	0.525	0.529	2.59641e-133	TME1
HSPA1B	3.00082e-137	0.381343	0.242	0.398	1.00642e-132	TME1
CD37	2.79872e-133	0.463034	0.39	0.328	9.38633e-129	TME1
HSP90AA1	4.71765e-123	0.420463	0.801	0.827	1.58221e-118	TME1
PPP1R2	2.27689e-122	0.80689	0.3	0.252	7.63622e-118	TME1
ZNF331	4.96365e-122	0.754905	0.279	0.216	1.66471e-117	TME1
ELF1	1.79209e-120	0.722238	0.334	0.29	6.01032e-116	TME1
ALOX5AP	2.06615e-119	0.431476	0.367	0.292	6.92947e-115	TME1
RNF213	2.39082e-119	0.68662	0.41	0.389	8.01834e-115	TME1
MT-ND5	3.18973e-114	0.358339	0.762	0.792	1.06977e-109	TME1
CD44	1.00631e-111	0.489115	0.477	0.457	3.37498e-107	TME1
RPL23A	1.96144e-108	0.351215	0.83	0.876	6.57829e-104	TME1
BIRC3	5.19516e-105	0.553512	0.288	0.227	1.74235e-100	TME1
ANKRD12	4.24321e-103	0.717264	0.365	0.344	1.42309e-98	TME1
N4BP2L2	2.7967e-97	0.630606	0.425	0.427	9.37956e-93	TME1
BTF3	6.82893e-90	0.311708	0.66	0.718	2.29029e-85	TME1
RSRP1	2.69579e-84	0.668606	0.351	0.333	9.04114e-80	TME1
UBB	5.15216e-80	0.357055	0.699	0.781	1.72793e-75	TME1
CKLF	9.82753e-80	0.569084	0.363	0.335	3.29596e-75	TME1
SP100	1.21302e-79	0.688541	0.321	0.298	4.06823e-75	TME1
PABPC1	1.71033e-76	0.423201	0.535	0.574	5.73612e-72	TME1
UQCRB	6.52672e-75	0.363476	0.58	0.642	2.18893e-70	TME1
EZR	2.35393e-73	0.614282	0.313	0.283	7.8946e-69	TME1
HINT1	6.7299e-73	0.332222	0.615	0.683	2.25707e-68	TME1
SAMSN1	2.29975e-70	0.525846	0.262	0.219	7.71291e-66	TME1
EIF4A2	1.4516e-61	0.537633	0.427	0.457	4.86836e-57	TME1
RGS1	2.87109e-61	0.345847	0.524	0.496	9.62907e-57	TME1
FXYD5	8.77512e-59	0.515405	0.392	0.397	2.943e-54	TME1
SKP1	1.22191e-58	0.377528	0.54	0.607	4.09804e-54	TME1
CELF2	5.28327e-58	0.585703	0.292	0.269	1.7719e-53	TME1
2022-09-06	1.57259e-56	0.587564	0.274	0.248	5.27414e-52	TME1
CIB1	1.12406e-53	0.560883	0.377	0.388	3.76986e-49	TME1
IRF1	1.50878e-51	0.559896	0.328	0.316	5.06016e-47	TME1
CREM	1.07183e-50	0.661901	0.256	0.229	3.59472e-46	TME1
COTL1	1.99904e-49	0.333017	0.432	0.413	6.70439e-45	TME1
DDX3X	2.2026e-43	0.526994	0.414	0.447	7.38708e-39	TME1
RBM39	2.30357e-43	0.480404	0.466	0.529	7.7257e-39	TME1
DNAJA1	9.13519e-43	0.644008	0.416	0.456	3.06376e-38	TME1
GPSM3	1.40758e-41	0.537473	0.279	0.265	4.72075e-37	TME1
HNRNPA2B1	2.82289e-36	0.302524	0.554	0.628	9.4674e-32	TME1
AES	1.9153e-35	0.571663	0.261	0.252	6.42354e-31	TME1
SRSF5	3.97277e-33	0.511976	0.375	0.406	1.33239e-28	TME1
COMMD6	4.49793e-31	0.291994	0.531	0.599	1.50852e-26	TME1
LDHB	4.82301e-29	0.48692	0.358	0.382	1.61754e-24	TME1
YPEL5	6.31945e-29	0.603179	0.269	0.267	2.11942e-24	TME1
KMT2E	1.49426e-28	0.540641	0.295	0.3	5.01145e-24	TME1
WIPF1	3.47361e-28	0.555571	0.268	0.267	1.16498e-23	TME1
PNRC1	1.48078e-27	0.351096	0.433	0.466	4.96624e-23	TME1
ABRACL	9.59644e-26	0.524474	0.266	0.265	3.21845e-21	TME1
KLF6	1.03213e-25	0.306885	0.584	0.639	3.46154e-21	TME1
REL	9.44632e-22	0.453224	0.319	0.32	3.16811e-17	TME1
APRT	3.13264e-21	0.464031	0.379	0.429	1.05062e-16	TME1
MBNL1	3.58699e-21	0.489304	0.337	0.362	1.20301e-16	TME1
NOP53	4.62493e-21	0.442682	0.368	0.404	1.55111e-16	TME1
U2SURP	5.84801e-21	0.281189	0.193	0.262	1.9613e-16	TME1
JUN	6.31015e-21	0.350614	0.616	0.67	2.1163e-16	TME1
SCAF11	2.67352e-20	0.25449	0.255	0.346	8.96647e-16	TME1
DNAJB1	6.79299e-20	0.666746	0.399	0.43	2.27823e-15	TME1
JAK1	2.85535e-19	0.519909	0.298	0.314	9.57628e-15	TME1
YME1L1	3.34175e-19	0.280062	0.197	0.265	1.12076e-14	TME1
TAPBP	6.32981e-19	0.260872	0.271	0.37	2.12289e-14	TME1
CD53	7.13969e-19	0.383186	0.319	0.329	2.39451e-14	TME1
MX1	1.19989e-18	0.293852	0.213	0.278	4.02418e-14	TME1
IQGAP1	1.35564e-18	0.268281	0.275	0.372	4.54655e-14	TME1
SRSF3	1.65535e-18	0.366134	0.451	0.517	5.5517e-14	TME1
MYCBP2	3.92039e-16	0.267642	0.21	0.277	1.31482e-11	TME1
IFI16	4.76222e-16	0.445709	0.387	0.431	1.59715e-11	TME1
PRRC2C	5.18149e-15	0.453224	0.372	0.424	1.73777e-10	TME1
YWHAZ	2.03504e-14	0.31973	0.482	0.569	6.8251e-10	TME1
RBM25	1.4982e-13	0.271986	0.298	0.4	5.02465e-09	TME1
LSP1	3.00853e-13	0.37167	0.308	0.324	1.009e-08	TME1
GPBP1	4.06853e-12	0.497636	0.272	0.29	1.3645e-07	TME1
RSRC2	5.9564e-12	0.292075	0.251	0.329	1.99766e-07	TME1
SYF2	2.90126e-11	0.274049	0.231	0.299	9.73025e-07	TME1
TRIR	3.50177e-11	0.41336	0.379	0.442	1.17442e-06	TME1
CLIC1	3.57641e-11	0.287054	0.491	0.576	1.19946e-06	TME1
TERF2IP	1.42826e-10	0.508685	0.245	0.257	4.79009e-06	TME1
DDX18	8.21743e-10	0.31404	0.244	0.317	2.75596e-05	TME1
SF3B1	1.32727e-09	0.309782	0.251	0.326	4.45141e-05	TME1
ANKRD28	4.48624e-09	0.429964	0.197	0.251	0.000150459	TME1
PRPF38B	2.76384e-08	0.496683	0.272	0.298	0.000926935	TME1
VAMP2	3.48765e-08	0.442418	0.241	0.254	0.00116969	TME1
NKTR	4.05608e-08	0.497452	0.246	0.264	0.00136033	TME1
BRD2	4.56696e-08	0.340593	0.244	0.313	0.00153167	TME1
MRPS6	8.61169e-08	0.290694	0.201	0.251	0.00288819	TME1
UXT	1.39259e-07	0.315119	0.259	0.335	0.00467048	TME1
DRAP1	3.85659e-07	0.299947	0.252	0.32	0.0129342	TME1
PNISR	6.35592e-07	0.393786	0.384	0.452	0.0213165	TME1
SNRPB	6.37034e-07	0.257781	0.274	0.347	0.0213649	TME1
GYPC	6.69905e-07	0.462066	0.255	0.277	0.0224673	TME1
SF1	9.05205e-07	0.457474	0.297	0.334	0.0303588	TME1
MZT2A	1.12027e-06	0.276445	0.231	0.288	0.0375715	TME1
ANAPC16	7.90833e-06	0.383236	0.341	0.395	0.265229	TME1
XAF1	1.24835e-05	0.390075	0.206	0.253	0.418672	TME1
NFKBIA	1.82459e-05	0.312816	0.491	0.556	0.611931	TME1
SRRM1	1.91793e-05	0.287849	0.33	0.429	0.643235	TME1
CLK1	3.43265e-05	0.462795	0.261	0.288	1	TME1
BTG2	5.04245e-05	0.423789	0.256	0.319	1	TME1
TNRC6B	6.30794e-05	0.449197	0.247	0.269	1	TME1
ARF6	0.000100568	0.392704	0.324	0.372	1	TME1
MPHOSPH8	0.000104657	0.338621	0.23	0.285	1	TME1
BCLAF1	0.000167443	0.358037	0.216	0.268	1	TME1
DNAJB6	0.000355533	0.343117	0.274	0.346	1	TME1
PNN	0.000605765	0.450452	0.229	0.25	1	TME1
GSTK1	0.000907588	0.449833	0.271	0.308	1	TME1
GTF3A	0.000939694	0.370934	0.256	0.323	1	TME1
RPL36A	0.00100801	0.333409	0.442	0.522	1	TME1
CCDC85B	0.00285963	0.306805	0.251	0.305	1	TME1
SRSF2	0.00392406	0.404119	0.36	0.434	1	TME1
RBM8A	0.00488672	0.392581	0.331	0.392	1	TME1
AKAP13	0.00555147	0.397821	0.301	0.347	1	TME1
HNRNPH1	0.00696535	0.275245	0.345	0.433	1	TME1
APOE	0	4.11104	0.72	0.162	0	TME2
LYZ	0	4.07022	0.807	0.081	0	TME2
APOC1	0	3.88395	0.683	0.088	0	TME2
SPP1	0	3.66199	0.55	0.124	0	TME2
C1QB	0	3.64215	0.677	0.051	0	TME2
C1QA	0	3.64091	0.705	0.054	0	TME2
FTL	0	3.558	0.999	0.891	0	TME2
RNASE1	0	3.2252	0.539	0.071	0	TME2
TYROBP	0	3.17399	0.971	0.149	0	TME2
HLA-DRA	0	3.1101	0.968	0.4	0	TME2
C1QC	0	3.10438	0.657	0.041	0	TME2
AIF1	0	3.05417	0.882	0.083	0	TME2
FCER1G	0	3.00181	0.934	0.128	0	TME2
CTSD	0	2.96843	0.801	0.292	0	TME2
CXCL8	0	2.89001	0.431	0.032	0	TME2
C15orf48	0	2.86979	0.641	0.062	0	TME2
CTSB	0	2.76711	0.852	0.271	0	TME2
PSAP	0	2.6865	0.935	0.392	0	TME2
HLA-DPA1	0	2.66259	0.889	0.358	0	TME2
HLA-DRB1	0	2.65429	0.926	0.374	0	TME2
CD74	0	2.6048	0.978	0.576	0	TME2
FCGR3A	0	2.60174	0.585	0.03	0	TME2
CCL3	0	2.58315	0.587	0.098	0	TME2
HLA-DQA1	0	2.56381	0.746	0.184	0	TME2
HLA-DPB1	0	2.55092	0.874	0.341	0	TME2
CD14	0	2.52232	0.596	0.036	0	TME2
IL1B	0	2.51923	0.37	0.02	0	TME2
GLUL	0	2.49211	0.772	0.181	0	TME2
MS4A6A	0	2.48932	0.648	0.046	0	TME2
CXCL10	0	2.47639	0.263	0.034	0	TME2
S100A9	0	2.46835	0.433	0.057	0	TME2
CTSL	0	2.41973	0.592	0.118	0	TME2
CD68	0	2.40106	0.704	0.073	0	TME2
HLA-DQB1	0	2.31374	0.768	0.215	0	TME2
HLA-DRB5	0	2.28139	0.587	0.167	0	TME2
CCL2	0	2.27785	0.329	0.069	0	TME2
GPNMB	0	2.26228	0.569	0.118	0	TME2
GRN	0	2.25053	0.825	0.237	0	TME2
CTSZ	0	2.2297	0.796	0.257	0	TME2
CCL3L1	0	2.20743	0.334	0.035	0	TME2
CTSS	0	2.20582	0.787	0.221	0	TME2
MS4A7	0	2.19735	0.599	0.043	0	TME2
NPC2	0	2.1616	0.923	0.362	0	TME2
OLR1	0	2.11926	0.503	0.019	0	TME2
FTH1	0	2.11368	0.999	0.947	0	TME2
AC020656.1	0	2.09517	0.334	0.024	0	TME2
LGMN	0	2.09297	0.49	0.106	0	TME2
SOD2	0	2.09084	0.649	0.16	0	TME2
SGK1	0	2.0769	0.654	0.122	0	TME2
FCGR2A	0	2.05689	0.546	0.028	0	TME2
HMOX1	0	2.02523	0.443	0.04	0	TME2
CXCL2	0	2.02474	0.354	0.042	0	TME2
G0S2	0	2.02287	0.285	0.035	0	TME2
IER3	0	2.0144	0.562	0.137	0	TME2
LST1	0	2.00347	0.641	0.064	0	TME2
MSR1	0	1.9987	0.48	0.018	0	TME2
S100A8	0	1.99485	0.273	0.035	0	TME2
PLAUR	0	1.91717	0.578	0.09	0	TME2
CYBB	0	1.91591	0.567	0.055	0	TME2
SAT1	0	1.89939	0.968	0.59	0	TME2
CXCL3	0	1.88226	0.27	0.023	0	TME2
MAFB	0	1.86837	0.603	0.09	0	TME2
FPR3	0	1.86507	0.495	0.021	0	TME2
MNDA	0	1.86206	0.536	0.044	0	TME2
CAPG	0	1.84766	0.726	0.194	0	TME2
PLIN2	0	1.81432	0.499	0.138	0	TME2
HLA-DMA	0	1.80864	0.715	0.184	0	TME2
TREM2	0	1.80657	0.415	0.019	0	TME2
IGSF6	0	1.76827	0.483	0.029	0	TME2
FGL2	0	1.76353	0.493	0.052	0	TME2
CSTB	0	1.74191	0.769	0.382	0	TME2
FCGRT	0	1.74055	0.675	0.166	0	TME2
ASAH1	0	1.74055	0.649	0.168	0	TME2
NAMPT	0	1.72105	0.608	0.17	0	TME2
S100A11	0	1.7152	0.96	0.626	0	TME2
HLA-DMB	0	1.68692	0.579	0.093	0	TME2
TYMP	0	1.67407	0.792	0.334	0	TME2
SPI1	0	1.66479	0.561	0.052	0	TME2
MARCKS	0	1.66085	0.726	0.259	0	TME2
CLEC7A	0	1.64028	0.505	0.034	0	TME2
LAPTM5	0	1.63228	0.875	0.342	0	TME2
C1orf162	0	1.63058	0.575	0.075	0	TME2
CD163	0	1.62561	0.39	0.015	0	TME2
MS4A4A	0	1.55785	0.39	0.018	0	TME2
SERPINA1	0	1.52956	0.431	0.027	0	TME2
FABP5	0	1.529	0.584	0.218	0	TME2
CTSH	0	1.51378	0.615	0.155	0	TME2
CST3	0	1.51108	0.951	0.345	0	TME2
TNFSF13B	0	1.50801	0.542	0.083	0	TME2
NUPR1	0	1.48837	0.431	0.191	0	TME2
PLEK	0	1.48298	0.524	0.084	0	TME2
KCTD12	0	1.48064	0.522	0.081	0	TME2
LIPA	0	1.47492	0.402	0.065	0	TME2
SLC11A1	0	1.46756	0.326	0.015	0	TME2
YWHAH	0	1.43799	0.638	0.228	0	TME2
FBP1	0	1.43226	0.297	0.027	0	TME2
SNX10	0	1.43193	0.477	0.084	0	TME2
CXCL16	0	1.43032	0.453	0.04	0	TME2
CTSC	0	1.43	0.6	0.221	0	TME2
PLD3	0	1.42545	0.452	0.126	0	TME2
IFI30	0	1.42091	0.365	0.04	0	TME2
RNASE6	0	1.41572	0.475	0.071	0	TME2
MFSD1	0	1.40894	0.494	0.075	0	TME2
DAB2	0	1.40598	0.482	0.124	0	TME2
TMEM176B	0	1.40504	0.466	0.1	0	TME2
BCL2A1	0	1.39875	0.4	0.059	0	TME2
SDCBP	0	1.37885	0.711	0.255	0	TME2
SLCO2B1	0	1.36743	0.358	0.016	0	TME2
TGFBI	0	1.35425	0.489	0.091	0	TME2
CD83	0	1.35222	0.545	0.119	0	TME2
LILRB4	0	1.34054	0.408	0.034	0	TME2
ITGB2	0	1.33061	0.664	0.204	0	TME2
BRI3	0	1.32835	0.589	0.195	0	TME2
LY96	0	1.32207	0.532	0.156	0	TME2
RNASET2	0	1.31967	0.639	0.206	0	TME2
IL4I1	0	1.31763	0.339	0.03	0	TME2
CSF1R	0	1.3091	0.404	0.028	0	TME2
ATP6V1F	0	1.30716	0.739	0.333	0	TME2
CEBPB	0	1.30147	0.57	0.186	0	TME2
PPT1	0	1.28484	0.526	0.115	0	TME2
CCL4L2	0	1.28417	0.36	0.084	0	TME2
ADAP2	0	1.27338	0.38	0.029	0	TME2
CD86	0	1.26874	0.417	0.035	0	TME2
RNF130	0	1.26272	0.476	0.071	0	TME2
FCGR1A	0	1.25935	0.35	0.014	0	TME2
C5AR1	0	1.23946	0.312	0.009	0	TME2
VAMP8	0	1.2324	0.765	0.314	0	TME2
LGALS3	0	1.22982	0.615	0.27	0	TME2
CREG1	0	1.22638	0.416	0.068	0	TME2
ZFAND5	0	1.22374	0.607	0.26	0	TME2
RASSF4	0	1.21957	0.388	0.037	0	TME2
APLP2	0	1.21837	0.59	0.184	0	TME2
MRC1	0	1.20334	0.261	0.009	0	TME2
LITAF	0	1.2003	0.652	0.249	0	TME2
CPVL	0	1.19861	0.35	0.022	0	TME2
NCF2	0	1.18558	0.36	0.022	0	TME2
KLF4	0	1.18546	0.397	0.083	0	TME2
PHACTR1	0	1.18132	0.354	0.057	0	TME2
C3AR1	0	1.1802	0.348	0.018	0	TME2
IFI27	0	1.17467	0.524	0.375	0	TME2
2022-03-01	0	1.1585	0.407	0.047	0	TME2
PRDX1	0	1.15215	0.775	0.521	0	TME2
PLTP	0	1.14665	0.304	0.052	0	TME2
ATP6V1B2	0	1.14623	0.443	0.08	0	TME2
LAIR1	0	1.1438	0.375	0.035	0	TME2
VSIG4	0	1.14374	0.266	0.011	0	TME2
ALDH2	0	1.12764	0.394	0.064	0	TME2
LYN	0	1.12709	0.428	0.073	0	TME2
ADA2	0	1.12335	0.399	0.068	0	TME2
PYCARD	0	1.12176	0.586	0.188	0	TME2
ATOX1	0	1.10139	0.648	0.314	0	TME2
SLC16A3	0	1.0968	0.437	0.096	0	TME2
NR4A2	0	1.09018	0.544	0.221	0	TME2
ATP6V0B	0	1.08779	0.721	0.343	0	TME2
ZEB2	0	1.08668	0.578	0.185	0	TME2
CD9	0	1.08498	0.53	0.219	0	TME2
GM2A	0	1.08372	0.342	0.052	0	TME2
CD81	0	1.07756	0.618	0.276	0	TME2
CYBA	0	1.06621	0.927	0.655	0	TME2
ANXA2	0	1.05953	0.77	0.404	0	TME2
TPP1	0	1.05699	0.505	0.139	0	TME2
HNMT	0	1.05426	0.374	0.066	0	TME2
HBEGF	0	1.05003	0.262	0.028	0	TME2
RAC1	0	1.04762	0.77	0.402	0	TME2
SLC7A7	0	1.04755	0.345	0.032	0	TME2
SRGN1	0	1.04417	0.901	0.562	0	TME2
FCGR2B	0	1.04208	0.297	0.043	0	TME2
AP1S2	0	1.04006	0.468	0.134	0	TME2
STAB1	0	1.03616	0.25	0.027	0	TME2
NEAT1	0	1.02883	0.947	0.824	0	TME2
ABCA1	0	1.02856	0.328	0.055	0	TME2
ITGAX	0	1.02815	0.315	0.021	0	TME2
GPR183	0	1.02761	0.48	0.156	0	TME2
SYNGR2	0	1.02245	0.529	0.163	0	TME2
DSE	0	1.02127	0.366	0.067	0	TME2
S100A10	0	1.01745	0.845	0.558	0	TME2
LY86	0	1.01736	0.343	0.041	0	TME2
H2AFY	0	1.00843	0.608	0.24	0	TME2
CCR1	0	1.00683	0.321	0.039	0	TME2
NINJ1	0	0.997296	0.418	0.109	0	TME2
ITM2B	0	0.994527	0.861	0.621	0	TME2
IL18	0	0.99431	0.294	0.019	0	TME2
RAP2B	0	0.993917	0.4	0.094	0	TME2
GSTO1	0	0.992388	0.598	0.248	0	TME2
HIF1A	0	0.992259	0.488	0.178	0	TME2
IFNGR2	0	0.992007	0.416	0.108	0	TME2
SAMHD1	0	0.987779	0.522	0.163	0	TME2
ANXA5	0	0.982997	0.662	0.302	0	TME2
BLVRB	0	0.973503	0.41	0.12	0	TME2
LHFPL2	0	0.970402	0.304	0.043	0	TME2
IFI6	0	0.968813	0.688	0.427	0	TME2
LGALS9	0	0.968624	0.441	0.103	0	TME2
BMP2K	0	0.967146	0.336	0.059	0	TME2
LAP3	0	0.962685	0.513	0.206	0	TME2
NPL	0	0.958879	0.268	0.015	0	TME2
CSTA	0	0.958222	0.288	0.027	0	TME2
SLC15A3	0	0.958159	0.308	0.03	0	TME2
GRINA	0	0.950528	0.419	0.109	0	TME2
TMEM176A	0	0.950491	0.377	0.088	0	TME2
PLXDC2	0	0.946843	0.426	0.097	0	TME2
ATP1B3	0	0.945491	0.548	0.244	0	TME2
RNF13	0	0.945169	0.429	0.112	0	TME2
SLC1A3	0	0.944032	0.264	0.02	0	TME2
MGAT1	0	0.939944	0.47	0.155	0	TME2
QKI	0	0.936341	0.437	0.123	0	TME2
GCHFR	0	0.933923	0.303	0.111	0	TME2
CCDC88A	0	0.9322	0.424	0.12	0	TME2
ARHGAP18	0	0.927399	0.401	0.088	0	TME2
RBM47	0	0.923847	0.318	0.044	0	TME2
CD4	0	0.919906	0.391	0.073	0	TME2
HEXB	0	0.919039	0.399	0.11	0	TME2
SIRPA	0	0.913056	0.299	0.03	0	TME2
CEBPD	0	0.912909	0.421	0.137	0	TME2
LIMS1	0	0.910829	0.549	0.214	0	TME2
ATF3	0	0.910602	0.443	0.169	0	TME2
ACSL1	0	0.908767	0.285	0.036	0	TME2
RAB32	0	0.907139	0.348	0.068	0	TME2
TSPO	0	0.900905	0.728	0.406	0	TME2
ATF5	0	0.888566	0.295	0.053	0	TME2
MPP1	0	0.885546	0.293	0.031	0	TME2
ITGAM	0	0.885456	0.268	0.018	0	TME2
SLC8A1	0	0.88537	0.279	0.02	0	TME2
CD63	0	0.883899	0.88	0.567	0	TME2
FNIP2	0	0.880336	0.316	0.066	0	TME2
SPRED1	0	0.878059	0.275	0.046	0	TME2
RAB31	0	0.875358	0.487	0.144	0	TME2
ICAM1	0	0.874083	0.322	0.079	0	TME2
TNFAIP2	0	0.867802	0.295	0.052	0	TME2
RGS2	0	0.866607	0.462	0.17	0	TME2
OGFRL1	0	0.865705	0.304	0.049	0	TME2
RHOB	0	0.863864	0.476	0.21	0	TME2
IFNGR1	0	0.862237	0.382	0.098	0	TME2
GNS	0	0.860729	0.351	0.076	0	TME2
GNB4	0	0.85073	0.333	0.074	0	TME2
LAMP2	0	0.846677	0.418	0.145	0	TME2
MPEG1	0	0.846432	0.262	0.026	0	TME2
TFEC	0	0.84412	0.272	0.021	0	TME2
GBP1	0	0.84177	0.375	0.159	0	TME2
CHMP1B	0	0.838538	0.415	0.156	0	TME2
FAM49B	0	0.831141	0.584	0.23	0	TME2
DUSP1	0	0.830005	0.832	0.582	0	TME2
OAZ1	0	0.829396	0.934	0.721	0	TME2
STAT1	0	0.824867	0.591	0.303	0	TME2
EFHD2	0	0.82275	0.488	0.16	0	TME2
PPIF	0	0.814046	0.293	0.064	0	TME2
RASGEF1B	0	0.81403	0.333	0.075	0	TME2
NFKBIA1	0	0.810574	0.75	0.487	0	TME2
GPX4	0	0.808072	0.764	0.445	0	TME2
EPB41L3	0	0.805437	0.26	0.025	0	TME2
ELL2	0	0.804013	0.326	0.11	0	TME2
MAP3K8	0	0.803702	0.308	0.088	0	TME2
PLSCR1	0	0.801581	0.423	0.138	0	TME2
HCK	0	0.800532	0.255	0.018	0	TME2
AP2S1	0	0.796879	0.616	0.294	0	TME2
UPP1	0	0.784803	0.336	0.085	0	TME2
MXD1	0	0.782427	0.25	0.049	0	TME2
NCOA4	0	0.779903	0.369	0.105	0	TME2
UNC93B1	0	0.77971	0.322	0.075	0	TME2
IER5	0	0.777046	0.339	0.115	0	TME2
HSPA1A	0	0.775086	0.683	0.432	0	TME2
HAVCR2	0	0.774298	0.337	0.058	0	TME2
ATP6AP1	0	0.773592	0.393	0.123	0	TME2
PLEKHO1	0	0.770173	0.412	0.135	0	TME2
ALOX5	0	0.768368	0.273	0.025	0	TME2
ALCAM	0	0.765454	0.265	0.046	0	TME2
FOS	0	0.760436	0.879	0.63	0	TME2
LTA4H	0	0.758259	0.292	0.079	0	TME2
PDXK	0	0.756384	0.377	0.134	0	TME2
CMTM6	0	0.756135	0.52	0.216	0	TME2
PEA15	0	0.755233	0.352	0.098	0	TME2
RB1	0	0.754139	0.304	0.087	0	TME2
GNAQ	0	0.752786	0.375	0.108	0	TME2
PIK3AP1	0	0.752117	0.264	0.04	0	TME2
ABL2	0	0.751721	0.289	0.102	0	TME2
TMSB10	0	0.75077	0.998	0.965	0	TME2
NAGK	0	0.750683	0.374	0.125	0	TME2
GAA	0	0.749829	0.278	0.051	0	TME2
AP1B1	0	0.748911	0.282	0.062	0	TME2
ALOX5AP1	0	0.748655	0.53	0.254	0	TME2
GRB2	0	0.748582	0.487	0.205	0	TME2
POMP	0	0.748509	0.743	0.457	0	TME2
CORO1C	0	0.746922	0.335	0.09	0	TME2
BNIP3L	0	0.744783	0.4	0.144	0	TME2
ARRB2	0	0.743434	0.353	0.076	0	TME2
YBX1	0	0.741528	0.838	0.573	0	TME2
ETS2	0	0.739408	0.262	0.055	0	TME2
HEXA	0	0.739125	0.352	0.11	0	TME2
CPM	0	0.736351	0.272	0.051	0	TME2
AKR1B1	0	0.735263	0.323	0.112	0	TME2
AKR1A1	0	0.73425	0.456	0.211	0	TME2
GNA13	0	0.729382	0.325	0.079	0	TME2
C1orf54	0	0.726311	0.25	0.053	0	TME2
INSIG1	0	0.721039	0.261	0.082	0	TME2
PTPRE	0	0.717678	0.346	0.106	0	TME2
TFRC	0	0.717175	0.29	0.1	0	TME2
LACTB	0	0.714567	0.312	0.068	0	TME2
IFIT3	0	0.714062	0.29	0.104	0	TME2
CYFIP1	0	0.712356	0.278	0.058	0	TME2
COTL11	0	0.709963	0.69	0.348	0	TME2
VIM	0	0.708899	0.903	0.763	0	TME2
ACTB	0	0.706101	0.993	0.95	0	TME2
RHOG	0	0.693774	0.458	0.166	0	TME2
RTN4	0	0.692036	0.62	0.312	0	TME2
RGS10	0	0.683837	0.581	0.253	0	TME2
SCARB2	0	0.683761	0.351	0.123	0	TME2
SOAT1	0	0.683327	0.272	0.056	0	TME2
CD441	0	0.679412	0.666	0.41	0	TME2
CDKN1A	0	0.676995	0.37	0.147	0	TME2
ATP6V0D1	0	0.676732	0.37	0.121	0	TME2
LAMP1	0	0.676257	0.433	0.188	0	TME2
IL13RA1	0	0.67145	0.284	0.059	0	TME2
M6PR	0	0.667729	0.404	0.142	0	TME2
LGALS1	0	0.667688	0.926	0.585	0	TME2
SKAP2	0	0.667397	0.391	0.135	0	TME2
SMCO4	0	0.664907	0.301	0.086	0	TME2
CAP1	0	0.660678	0.641	0.351	0	TME2
GNAI2	0	0.659172	0.656	0.368	0	TME2
CNDP2	0	0.656719	0.338	0.105	0	TME2
SPG21	0	0.655648	0.358	0.129	0	TME2
ACTR2	0	0.654193	0.615	0.323	0	TME2
ATP2B1-AS1	0	0.652302	0.254	0.086	0	TME2
ATP6AP2	0	0.652046	0.486	0.225	0	TME2
ARPC5	0	0.648984	0.68	0.38	0	TME2
CD84	0	0.642482	0.378	0.112	0	TME2
CEP170	0	0.642255	0.276	0.071	0	TME2
MOB1A	0	0.640947	0.486	0.213	0	TME2
FNDC3B	0	0.63942	0.328	0.141	0	TME2
GLRX	0	0.638817	0.446	0.207	0	TME2
CANX	0	0.635157	0.534	0.28	0	TME2
TMSB4X1	0	0.633741	0.998	0.983	0	TME2
MGAT4A	0	0.627531	0.309	0.081	0	TME2
ABHD12	0	0.625557	0.253	0.054	0	TME2
PLEKHB2	0	0.621912	0.352	0.114	0	TME2
RAB7A	0	0.621463	0.472	0.209	0	TME2
SQOR	0	0.621008	0.32	0.094	0	TME2
C6orf62	0	0.617437	0.459	0.213	0	TME2
NOP10	0	0.6174	0.557	0.349	0	TME2
SNX2	0	0.617034	0.354	0.119	0	TME2
ACP5	0	0.604843	0.425	0.102	0	TME2
CAPZA2	0	0.603578	0.465	0.205	0	TME2
PKM	0	0.60123	0.639	0.363	0	TME2
ARL8B	0	0.601176	0.316	0.1	0	TME2
LCP2	0	0.600238	0.404	0.133	0	TME2
PABPC4	0	0.599203	0.328	0.132	0	TME2
AXL	0	0.598375	0.265	0.079	0	TME2
ENO1	0	0.59794	0.672	0.41	0	TME2
ZFP36L1	0	0.597813	0.714	0.46	0	TME2
BLVRA	0	0.596846	0.287	0.084	0	TME2
NFKB1	0	0.596441	0.3	0.111	0	TME2
PRNP	0	0.595902	0.341	0.123	0	TME2
STXBP2	0	0.593195	0.251	0.064	0	TME2
S100A6	0	0.592194	0.919	0.745	0	TME2
RNF149	0	0.591038	0.364	0.137	0	TME2
DBI	0	0.591028	0.674	0.432	0	TME2
RHOA	0	0.590305	0.755	0.507	0	TME2
EMP3	0	0.589804	0.67	0.428	0	TME2
ARPC3	0	0.589751	0.769	0.517	0	TME2
ME2	0	0.589484	0.262	0.08	0	TME2
BASP1	0	0.584234	0.397	0.174	0	TME2
MFSD12	0	0.582699	0.261	0.072	0	TME2
MEF2A	0	0.581957	0.301	0.105	0	TME2
ATP6V1A	0	0.581736	0.29	0.086	0	TME2
RHOQ	0	0.581203	0.254	0.065	0	TME2
PGK1	0	0.572832	0.594	0.364	0	TME2
COMT	0	0.571931	0.295	0.116	0	TME2
LGALS3BP	0	0.570717	0.379	0.158	0	TME2
SCPEP1	0	0.56724	0.283	0.093	0	TME2
FYB11	0	0.565319	0.611	0.273	0	TME2
CTSA	0	0.564003	0.422	0.187	0	TME2
RNH1	0	0.563989	0.48	0.237	0	TME2
NFKBIZ	0	0.563527	0.36	0.181	0	TME2
CD531	0	0.562357	0.583	0.262	0	TME2
CASP1	0	0.561758	0.301	0.085	0	TME2
PCBP1	0	0.560461	0.685	0.425	0	TME2
PSME2	0	0.559539	0.641	0.437	0	TME2
RAB5C	0	0.55708	0.448	0.203	0	TME2
RAB10	0	0.556068	0.353	0.142	0	TME2
BCAP31	0	0.55185	0.465	0.241	0	TME2
LAMTOR2	0	0.549209	0.458	0.229	0	TME2
MGST2	0	0.548113	0.281	0.088	0	TME2
TALDO1	0	0.544704	0.452	0.23	0	TME2
UBE2D1	0	0.543398	0.268	0.084	0	TME2
DPYSL2	0	0.543174	0.35	0.135	0	TME2
WARS	0	0.540229	0.25	0.096	0	TME2
NRP2	0	0.538005	0.257	0.083	0	TME2
TMBIM6	0	0.529146	0.726	0.506	0	TME2
SH3BGRL31	0	0.527463	0.9	0.713	0	TME2
TXN	0	0.527132	0.632	0.408	0	TME2
TKT	0	0.523428	0.333	0.136	0	TME2
ARL6IP1	0	0.518582	0.501	0.246	0	TME2
MAP3K2	0	0.517514	0.359	0.154	0	TME2
MCL1	0	0.514762	0.658	0.437	0	TME2
DRAM2	0	0.513812	0.284	0.097	0	TME2
NCKAP1L	0	0.512382	0.321	0.103	0	TME2
FUOM	0	0.510795	0.259	0.078	0	TME2
SMS	0	0.510671	0.342	0.142	0	TME2
ADPGK	0	0.508567	0.281	0.095	0	TME2
GSTP1	0	0.508112	0.714	0.466	0	TME2
CLTC	0	0.502478	0.366	0.17	0	TME2
RGS11	0	0.502456	0.726	0.446	0	TME2
DAZAP2	0	0.501381	0.555	0.303	0	TME2
CHCHD10	0	0.498568	0.455	0.241	0	TME2
VPS29	0	0.498013	0.473	0.246	0	TME2
ATP6V0E1	0	0.496479	0.74	0.508	0	TME2
NFE2L2	0	0.495937	0.421	0.203	0	TME2
CNPY3	0	0.495625	0.349	0.139	0	TME2
ZYX	0	0.495267	0.369	0.153	0	TME2
GSN	0	0.494659	0.591	0.242	0	TME2
MAT2A	0	0.494157	0.358	0.168	0	TME2
KDM6B	0	0.492186	0.309	0.132	0	TME2
PICALM	0	0.490583	0.315	0.114	0	TME2
ATG3	0	0.489852	0.318	0.125	0	TME2
EIF4EBP1	0	0.489689	0.296	0.119	0	TME2
A2M	0	0.4889	0.368	0.113	0	TME2
CLTA	0	0.488518	0.551	0.316	0	TME2
NABP1	0	0.484499	0.347	0.136	0	TME2
LRRFIP1	0	0.483465	0.587	0.328	0	TME2
NCF1	0	0.48341	0.297	0.141	0	TME2
RALA	0	0.480963	0.288	0.126	0	TME2
YWHAG	0	0.480361	0.332	0.149	0	TME2
FRMD4B	0	0.477118	0.251	0.066	0	TME2
FAM96A	0	0.474448	0.299	0.125	0	TME2
TUBA1C	0	0.474327	0.363	0.161	0	TME2
SERPINB1	0	0.471502	0.416	0.187	0	TME2
SPINT2	0	0.471085	0.349	0.14	0	TME2
LCP11	0	0.467825	0.551	0.284	0	TME2
PNRC11	0	0.461701	0.62	0.417	0	TME2
MYO9B	0	0.458626	0.265	0.091	0	TME2
SNX3	0	0.457983	0.572	0.341	0	TME2
RTN3	0	0.456653	0.296	0.124	0	TME2
PTPN12	0	0.453012	0.278	0.104	0	TME2
WSB1	0	0.452257	0.562	0.33	0	TME2
PARP14	0	0.448033	0.425	0.231	0	TME2
PRR13	0	0.446183	0.521	0.282	0	TME2
IFITM3	0	0.442819	0.712	0.347	0	TME2
SMIM30	0	0.441597	0.263	0.101	0	TME2
RAB1A	0	0.439518	0.378	0.196	0	TME2
IRF2BP2	0	0.439298	0.361	0.174	0	TME2
FERMT3	0	0.437399	0.298	0.104	0	TME2
HSBP1	0	0.435894	0.478	0.272	0	TME2
SERPINB6	0	0.433959	0.318	0.126	0	TME2
TPI1	0	0.433826	0.692	0.46	0	TME2
PRMT9	0	0.432425	0.257	0.111	0	TME2
GLIPR1	0	0.429618	0.367	0.163	0	TME2
WASHC4	0	0.428501	0.25	0.088	0	TME2
EPSTI1	0	0.426427	0.417	0.196	0	TME2
GADD45B	0	0.421849	0.515	0.297	0	TME2
VSIR	0	0.419138	0.274	0.126	0	TME2
PRDX3	0	0.41575	0.34	0.168	0	TME2
TSPAN4	0	0.415	0.277	0.117	0	TME2
TPM3	0	0.414116	0.682	0.439	0	TME2
C4orf48	0	0.41377	0.451	0.242	0	TME2
PFN1	0	0.409468	0.896	0.695	0	TME2
SERF2	0	0.406985	0.966	0.885	0	TME2
HCLS1	0	0.4058	0.433	0.2	0	TME2
TNFRSF1A	0	0.405348	0.294	0.124	0	TME2
GLIPR2	0	0.405028	0.302	0.13	0	TME2
PTTG1IP	0	0.402202	0.358	0.161	0	TME2
PTP4A1	0	0.400129	0.286	0.129	0	TME2
LAMTOR1	0	0.399725	0.482	0.275	0	TME2
RGS19	0	0.39721	0.264	0.095	0	TME2
SQSTM1	0	0.39708	0.518	0.326	0	TME2
VASP	0	0.396863	0.334	0.156	0	TME2
MEF2C	0	0.396583	0.38	0.206	0	TME2
RAP1A	0	0.395187	0.428	0.211	0	TME2
UQCR10	0	0.391882	0.695	0.488	0	TME2
SUMO3	0	0.391776	0.421	0.226	0	TME2
GNG5	0	0.391002	0.652	0.438	0	TME2
TNFAIP31	0	0.387726	0.529	0.315	0	TME2
VPS35	0	0.387084	0.325	0.146	0	TME2
NDUFB2	0	0.386797	0.687	0.48	0	TME2
TCIRG1	0	0.37966	0.28	0.111	0	TME2
TMEM219	0	0.378783	0.404	0.221	0	TME2
SFT2D1	0	0.378761	0.331	0.177	0	TME2
ABI1	0	0.3769	0.285	0.116	0	TME2
STX7	0	0.376357	0.263	0.101	0	TME2
ANXA4	0	0.374712	0.253	0.1	0	TME2
SNX6	0	0.373516	0.42	0.229	0	TME2
ARPC1B	0	0.372712	0.548	0.326	0	TME2
TMEM123	0	0.367485	0.424	0.23	0	TME2
ACTR3	0	0.365539	0.555	0.333	0	TME2
IVNS1ABP	0	0.364994	0.289	0.129	0	TME2
ENG	0	0.361875	0.27	0.082	0	TME2
RHEB	0	0.360446	0.411	0.235	0	TME2
VMA21	0	0.356659	0.272	0.119	0	TME2
SPPL2A	0	0.354137	0.303	0.137	0	TME2
CAPZA1	0	0.351661	0.502	0.295	0	TME2
ATP5F1E	0	0.351519	0.962	0.892	0	TME2
VDAC1	0	0.351317	0.466	0.268	0	TME2
TUBA1B	0	0.347901	0.718	0.451	0	TME2
ATP2B1	0	0.34752	0.278	0.134	0	TME2
SH3BGRL	0	0.342291	0.496	0.288	0	TME2
MTHFD2	0	0.34149	0.302	0.14	0	TME2
ERP44	0	0.341035	0.289	0.132	0	TME2
HSD17B11	0	0.341033	0.272	0.125	0	TME2
EVI2B	0	0.339014	0.363	0.17	0	TME2
MYO1F	0	0.338736	0.257	0.084	0	TME2
RILPL2	0	0.338572	0.268	0.114	0	TME2
YBX3	0	0.33673	0.374	0.195	0	TME2
GDI2	0	0.334295	0.434	0.251	0	TME2
AKIRIN2	0	0.331133	0.26	0.113	0	TME2
TAOK3	0	0.33044	0.378	0.193	0	TME2
RAB13	0	0.330047	0.286	0.139	0	TME2
MT-CO11	0	0.329456	0.995	0.995	0	TME2
BLOC1S1	0	0.329109	0.496	0.298	0	TME2
GAPDH	0	0.327973	0.922	0.808	0	TME2
PRCP	0	0.327922	0.289	0.119	0	TME2
BTF3L4	0	0.32449	0.31	0.158	0	TME2
FAM120A	0	0.323777	0.306	0.155	0	TME2
PTPN6	0	0.320822	0.3	0.118	0	TME2
ID21	0	0.318446	0.606	0.346	0	TME2
GNAI3	0	0.318181	0.333	0.169	0	TME2
ANXA11	0	0.316892	0.591	0.332	0	TME2
USF2	0	0.316652	0.285	0.13	0	TME2
REL1	0	0.315809	0.492	0.276	0	TME2
TGIF1	0	0.312162	0.254	0.111	0	TME2
CTNNA1	0	0.311322	0.263	0.117	0	TME2
ZNF3311	0	0.306448	0.381	0.193	0	TME2
B2M1	0	0.298381	1	0.998	0	TME2
SCAMP2	0	0.298362	0.296	0.142	0	TME2
OSTF1	0	0.29698	0.31	0.153	0	TME2
BNIP2	0	0.290302	0.269	0.123	0	TME2
DUSP23	0	0.290046	0.267	0.127	0	TME2
HLA-B1	0	0.275441	0.978	0.937	0	TME2
CCL41	0	0.267861	0.48	0.215	0	TME2
CARD16	0	0.2671	0.353	0.163	0	TME2
LPXN	0	0.265915	0.27	0.121	0	TME2
FKBP1A	0	0.258405	0.566	0.351	0	TME2
UQCRC1	9.13819e-307	0.300978	0.26	0.126	3.06477e-302	TME2
GNB1	3.91118e-304	0.277936	0.358	0.193	1.31173e-299	TME2
RNF181	4.54612e-304	0.365817	0.43	0.255	1.52468e-299	TME2
FOSB	2.45577e-302	0.431536	0.629	0.44	8.23618e-298	TME2
PCBD1	4.96837e-301	0.271961	0.251	0.119	1.66629e-296	TME2
SLC25A5	1.51713e-300	0.336488	0.512	0.32	5.08813e-296	TME2
PSMA4	7.23424e-300	0.377918	0.503	0.314	2.42622e-295	TME2
CALR	3.49798e-299	0.434087	0.634	0.452	1.17315e-294	TME2
MSN	2.7994e-298	0.288183	0.499	0.299	9.38863e-294	TME2
CAPNS1	3.6632e-295	0.282645	0.348	0.189	1.22856e-290	TME2
ARRDC3	4.61879e-294	0.359432	0.252	0.122	1.54905e-289	TME2
FLOT1	1.6271e-292	0.30865	0.269	0.134	5.45697e-288	TME2
COX7B	8.23959e-291	0.380482	0.639	0.444	2.76339e-286	TME2
CD164	8.86895e-291	0.332375	0.503	0.314	2.97447e-286	TME2
MAPRE1	3.54645e-289	0.264669	0.288	0.146	1.18941e-284	TME2
SSB	1.14859e-286	0.351346	0.385	0.221	3.85214e-282	TME2
ARL4C	1.2626e-286	0.34581	0.351	0.191	4.23452e-282	TME2
RPN1	3.0899e-285	0.355327	0.307	0.166	1.03629e-280	TME2
PDIA3	9.39539e-284	0.366506	0.495	0.317	3.15102e-279	TME2
HSPA1B1	1.55826e-283	0.445212	0.495	0.327	5.22609e-279	TME2
SLC2A3	9.44323e-282	0.546396	0.388	0.227	3.16707e-277	TME2
S100A4	2.48035e-279	0.351021	0.844	0.667	8.3186e-275	TME2
APOL6	7.82754e-279	0.271945	0.255	0.125	2.6252e-274	TME2
RAB8A	3.96794e-278	0.277951	0.313	0.168	1.33077e-273	TME2
NUFIP2	4.14087e-277	0.292308	0.286	0.148	1.38877e-272	TME2
SKIL	1.32466e-275	0.288969	0.327	0.177	4.44265e-271	TME2
GNB2	1.40599e-275	0.273567	0.39	0.224	4.7154e-271	TME2
EGR1	9.31286e-275	0.439034	0.408	0.245	3.12335e-270	TME2
SSR1	2.60859e-274	0.328781	0.38	0.223	8.7487e-270	TME2
OS9	8.45411e-273	0.293634	0.3	0.162	2.83534e-268	TME2
RANBP2	2.81892e-269	0.33058	0.273	0.14	9.4541e-265	TME2
SERPINB9	1.04963e-268	0.296458	0.253	0.125	3.52026e-264	TME2
MTPN	6.84997e-268	0.287478	0.4	0.233	2.29734e-263	TME2
EIF4A3	2.3512e-267	0.318195	0.286	0.151	7.88546e-263	TME2
BAX	2.83381e-265	0.302899	0.403	0.236	9.50402e-261	TME2
SLC20A1	3.85149e-265	0.290791	0.261	0.132	1.29171e-260	TME2
MAF	5.57166e-265	0.316908	0.255	0.126	1.86862e-260	TME2
ISG15	4.65047e-260	0.788533	0.631	0.468	1.55967e-255	TME2
ATP5PD	7.54726e-257	0.308229	0.423	0.257	2.5312e-252	TME2
KLF61	7.6924e-257	0.448323	0.756	0.593	2.57988e-252	TME2
DPP7	4.43542e-256	0.27532	0.378	0.223	1.48755e-251	TME2
UBE2D3	4.11392e-254	0.297529	0.631	0.437	1.37973e-249	TME2
CDC42	4.95561e-249	0.303524	0.673	0.48	1.66201e-244	TME2
STAT2	2.50907e-247	0.258777	0.251	0.128	8.41492e-243	TME2
CAPZB	8.99492e-247	0.280604	0.569	0.373	3.01672e-242	TME2
EIF4E	1.97755e-245	0.403529	0.312	0.176	6.6323e-241	TME2
CHMP4B	3.33525e-245	0.283912	0.264	0.139	1.11858e-240	TME2
VAMP5	1.13869e-244	0.459575	0.397	0.247	3.81895e-240	TME2
CRTAP	4.78793e-241	0.263828	0.254	0.131	1.60578e-236	TME2
YWHAE	7.98792e-241	0.293099	0.459	0.289	2.67899e-236	TME2
UBE2L6	4.17912e-239	0.262518	0.374	0.221	1.40159e-234	TME2
CISD2	6.66686e-235	0.324236	0.278	0.154	2.23593e-230	TME2
CKLF1	9.3582e-233	0.283996	0.482	0.306	3.13855e-228	TME2
HSPH1	3.46315e-230	0.33109	0.376	0.225	1.16147e-225	TME2
VAPA	1.07749e-226	0.293704	0.478	0.311	3.61368e-222	TME2
TIMM8B	1.44254e-226	0.293823	0.371	0.226	4.838e-222	TME2
NANS	2.96408e-225	0.284501	0.26	0.142	9.94095e-221	TME2
RBX1	2.66265e-223	0.31593	0.638	0.445	8.92998e-219	TME2
HNRNPU	3.71582e-222	0.382384	0.621	0.444	1.24621e-217	TME2
ENY2	4.9618e-217	0.282264	0.504	0.332	1.66409e-212	TME2
LAMTOR4	3.77264e-213	0.27106	0.534	0.357	1.26527e-208	TME2
TMED10	4.15188e-213	0.293504	0.485	0.326	1.39246e-208	TME2
MGST3	4.97398e-213	0.251576	0.515	0.341	1.66817e-208	TME2
CALM2	2.5371e-212	0.279011	0.803	0.62	8.50892e-208	TME2
HSPB1	5.23342e-210	0.381802	0.619	0.421	1.75518e-205	TME2
CLIC11	2.40958e-208	0.254979	0.704	0.518	8.08124e-204	TME2
CHMP5	4.61299e-204	0.265948	0.349	0.212	1.5471e-199	TME2
ATP5MF	1.0262e-200	0.277521	0.576	0.4	3.44166e-196	TME2
COX5B	3.68872e-192	0.284196	0.693	0.518	1.23712e-187	TME2
LRPAP1	7.6223e-186	0.253846	0.329	0.204	2.55637e-181	TME2
ATP6V1G1	3.88311e-185	0.251766	0.645	0.471	1.30232e-180	TME2
TMEM147	1.76617e-178	0.275968	0.327	0.204	5.92339e-174	TME2
ATP5MC3	1.70207e-177	0.267659	0.596	0.43	5.70839e-173	TME2
COX8A	1.71247e-176	0.253722	0.599	0.427	5.74327e-172	TME2
COX6B1	1.39353e-163	0.250393	0.717	0.552	4.67364e-159	TME2
MTRNR2L8	1.98294e-162	0.30154	0.416	0.281	6.65038e-158	TME2
SLIRP	2.92413e-156	0.258167	0.408	0.276	9.80696e-152	TME2
MT2A	2.65582e-151	0.651257	0.652	0.527	8.90708e-147	TME2
RPS27L	1.26925e-138	0.337202	0.662	0.514	4.2568e-134	TME2
TNFSF10	7.29094e-121	0.32743	0.286	0.189	2.44523e-116	TME2
HSPA5	9.61625e-100	0.285834	0.452	0.34	3.2251e-95	TME2
LDHA	2.09397e-98	0.261342	0.609	0.479	7.02275e-94	TME2
LY6E	1.94806e-97	0.27622	0.614	0.489	6.5334e-93	TME2
MIF	1.7782e-79	0.275482	0.538	0.432	5.96372e-75	TME2
MT1X	6.67634e-63	0.508223	0.287	0.213	2.23911e-58	TME2
COL1A1	0	5.81371	0.963	0.083	0	TME3
COL1A2	0	5.71362	0.981	0.089	0	TME3
COL3A1	0	5.50236	0.965	0.081	0	TME3
LUM	0	5.4435	0.968	0.045	0	TME3
DCN	0	5.08513	0.957	0.033	0	TME3
SFRP2	0	4.50818	0.814	0.022	0	TME3
CXCL14	0	4.19508	0.373	0.021	0	TME3
POSTN	0	4.16897	0.702	0.031	0	TME3
CTHRC1	0	4.08744	0.833	0.045	0	TME3
SPARC	0	4.066	0.927	0.125	0	TME3
COL6A3	0	3.94183	0.907	0.038	0	TME3
MMP11	0	3.88629	0.513	0.02	0	TME3
CCDC80	0	3.80806	0.767	0.029	0	TME3
CTGF	0	3.79538	0.73	0.041	0	TME3
AEBP1	0	3.73666	0.848	0.04	0	TME3
COL6A1	0	3.72723	0.892	0.066	0	TME3
RARRES2	0	3.70848	0.826	0.029	0	TME3
COL6A2	0	3.67758	0.912	0.068	0	TME3
COL5A2	0	3.6416	0.821	0.037	0	TME3
APOD	0	3.63748	0.352	0.022	0	TME3
FN1	0	3.62073	0.871	0.224	0	TME3
TIMP3	0	3.44132	0.725	0.067	0	TME3
THBS2	0	3.43272	0.752	0.019	0	TME3
SFRP4	0	3.40332	0.512	0.01	0	TME3
VCAN	0	3.25627	0.858	0.076	0	TME3
FBLN1	0	3.192	0.722	0.015	0	TME3
MMP2	0	3.18612	0.79	0.055	0	TME3
MGP	0	3.18425	0.721	0.211	0	TME3
C1S	0	3.11514	0.768	0.03	0	TME3
BGN	0	3.11483	0.789	0.058	0	TME3
CALD1	0	3.04188	0.939	0.101	0	TME3
COL12A1	0	3.00334	0.646	0.022	0	TME3
CYR61	0	2.9834	0.655	0.042	0	TME3
ASPN	0	2.97926	0.561	0.014	0	TME3
NNMT	0	2.90957	0.732	0.05	0	TME3
CTSK	0	2.90042	0.823	0.047	0	TME3
COL10A1	0	2.83628	0.526	0.009	0	TME3
C1R	0	2.80921	0.659	0.03	0	TME3
SERPINF1	0	2.7685	0.747	0.127	0	TME3
COL11A1	0	2.76312	0.465	0.009	0	TME3
COL5A1	0	2.75535	0.645	0.021	0	TME3
TIMP1	0	2.74248	0.846	0.264	0	TME3
THY1	0	2.70186	0.701	0.031	0	TME3
IGFBP4	0	2.70106	0.745	0.086	0	TME3
TAGLN	0	2.683	0.74	0.09	0	TME3
FSTL1	0	2.67344	0.691	0.038	0	TME3
NBL1	0	2.63159	0.681	0.048	0	TME3
FBN1	0	2.59652	0.632	0.026	0	TME3
PCOLCE	0	2.47331	0.638	0.028	0	TME3
PRSS23	0	2.41673	0.593	0.045	0	TME3
CXCL12	0	2.40985	0.562	0.035	0	TME3
HTRA1	0	2.39669	0.688	0.081	0	TME3
WISP2	0	2.39069	0.36	0.005	0	TME3
TIMP2	0	2.33518	0.789	0.169	0	TME3
TPM1	0	2.31647	0.704	0.141	0	TME3
CDH11	0	2.27739	0.567	0.013	0	TME3
MEG3	0	2.26913	0.502	0.011	0	TME3
MFAP5	0	2.25953	0.435	0.01	0	TME3
ISLR	0	2.25675	0.553	0.012	0	TME3
MXRA5	0	2.23532	0.549	0.012	0	TME3
SERPING1	0	2.23365	0.738	0.14	0	TME3
MXRA8	0	2.21001	0.584	0.015	0	TME3
MDK	0	2.19196	0.612	0.074	0	TME3
SULF1	0	2.18879	0.455	0.016	0	TME3
IGFBP6	0	2.18784	0.386	0.015	0	TME3
PALLD	0	2.18676	0.567	0.048	0	TME3
PRRX1	0	2.16256	0.584	0.023	0	TME3
HTRA3	0	2.14424	0.418	0.012	0	TME3
THBS1	0	2.1403	0.467	0.042	0	TME3
C3	0	2.12424	0.429	0.076	0	TME3
INHBA	0	2.11748	0.474	0.037	0	TME3
IGFBP7	0	2.09291	0.852	0.12	0	TME3
IGFBP5	0	2.07931	0.495	0.069	0	TME3
COMP	0	2.07308	0.254	0.006	0	TME3
SELENOM	0	2.05151	0.768	0.198	0	TME3
SPON2	0	2.04376	0.522	0.035	0	TME3
TPM2	0	2.02448	0.631	0.076	0	TME3
PPIC	0	2.01547	0.576	0.056	0	TME3
LGALS11	0	1.97861	0.979	0.603	0	TME3
SERPINH1	0	1.97241	0.592	0.081	0	TME3
DPT	0	1.97101	0.373	0.004	0	TME3
LRP1	0	1.94147	0.596	0.083	0	TME3
COL8A1	0	1.92344	0.402	0.008	0	TME3
MYL9	0	1.8903	0.654	0.07	0	TME3
IGF1	0	1.87911	0.306	0.032	0	TME3
GAS1	0	1.87453	0.428	0.009	0	TME3
SDC1	0	1.87173	0.397	0.061	0	TME3
FBLN2	0	1.86836	0.461	0.016	0	TME3
CYP1B1	0	1.86293	0.403	0.032	0	TME3
CAVIN1	0	1.86235	0.604	0.068	0	TME3
EMILIN1	0	1.83966	0.458	0.018	0	TME3
IFITM31	0	1.83177	0.915	0.343	0	TME3
GSN1	0	1.81903	0.633	0.261	0	TME3
MMP14	0	1.8007	0.471	0.093	0	TME3
PLAC9	0	1.76661	0.411	0.035	0	TME3
CNN3	0	1.7622	0.529	0.059	0	TME3
CRISPLD2	0	1.74488	0.437	0.025	0	TME3
LAPTM4A	0	1.74164	0.79	0.307	0	TME3
ACTA2	0	1.73616	0.501	0.072	0	TME3
ANTXR1	0	1.72833	0.411	0.019	0	TME3
S100A13	0	1.72781	0.551	0.088	0	TME3
ADAM12	0	1.72177	0.416	0.019	0	TME3
PMP22	0	1.71074	0.564	0.101	0	TME3
FAP	0	1.6797	0.414	0.012	0	TME3
MFAP4	0	1.66321	0.331	0.006	0	TME3
LOXL1	0	1.6626	0.398	0.009	0	TME3
MFAP2	0	1.66075	0.406	0.011	0	TME3
COL14A1	0	1.66072	0.337	0.017	0	TME3
CILP	0	1.62793	0.285	0.004	0	TME3
MRC2	0	1.61665	0.45	0.039	0	TME3
CALU	0	1.61659	0.558	0.157	0	TME3
DPYSL3	0	1.59485	0.415	0.017	0	TME3
PXDN	0	1.56461	0.355	0.027	0	TME3
EFEMP2	0	1.55861	0.434	0.016	0	TME3
ELN	0	1.54399	0.279	0.013	0	TME3
CLEC11A	0	1.53301	0.434	0.049	0	TME3
VMP1	0	1.52648	0.755	0.392	0	TME3
EGR11	0	1.52638	0.59	0.228	0	TME3
CD99	0	1.51419	0.762	0.352	0	TME3
RGS16	0	1.51241	0.321	0.089	0	TME3
ITGBL1	0	1.50939	0.314	0.004	0	TME3
CFH	0	1.50489	0.37	0.023	0	TME3
ITGB1	0	1.47189	0.789	0.383	0	TME3
S100A16	0	1.46648	0.46	0.064	0	TME3
PDGFRB	0	1.46301	0.452	0.034	0	TME3
PDGFRA	0	1.46265	0.349	0.005	0	TME3
TCF4	0	1.45232	0.657	0.221	0	TME3
MFGE8	0	1.45185	0.467	0.059	0	TME3
SERPINE2	0	1.45156	0.3	0.023	0	TME3
LOX	0	1.44977	0.339	0.007	0	TME3
SPARCL1	0	1.44666	0.565	0.078	0	TME3
ITGB5	0	1.43617	0.383	0.041	0	TME3
CYBRD1	0	1.43236	0.384	0.035	0	TME3
2022-09-11	0	1.42519	0.471	0.112	0	TME3
PDGFRL	0	1.41202	0.335	0.005	0	TME3
TCEAL9	0	1.3974	0.463	0.082	0	TME3
CLU	0	1.39267	0.289	0.055	0	TME3
PODN	0	1.37809	0.331	0.005	0	TME3
PDLIM2	0	1.37632	0.487	0.092	0	TME3
FNDC1	0	1.37599	0.298	0.005	0	TME3
SSPN	0	1.36499	0.382	0.037	0	TME3
CPE	0	1.36304	0.343	0.027	0	TME3
FGF7	0	1.35336	0.274	0.007	0	TME3
FIBIN	0	1.34026	0.296	0.004	0	TME3
S100A61	0	1.31999	0.97	0.75	0	TME3
LIMA1	0	1.31736	0.449	0.087	0	TME3
EMP1	0	1.30955	0.419	0.076	0	TME3
CAVIN3	0	1.30948	0.467	0.075	0	TME3
RRBP1	0	1.308	0.56	0.224	0	TME3
ID3	0	1.305	0.488	0.172	0	TME3
FGFR1	0	1.29696	0.379	0.038	0	TME3
BEX3	0	1.29229	0.49	0.107	0	TME3
COL15A1	0	1.28769	0.33	0.035	0	TME3
COL16A1	0	1.28568	0.291	0.007	0	TME3
LGALS3BP1	0	1.28501	0.511	0.154	0	TME3
PLAU	0	1.27863	0.316	0.075	0	TME3
ACTN1	0	1.2763	0.458	0.141	0	TME3
AKAP12	0	1.27574	0.304	0.016	0	TME3
RCN3	0	1.2611	0.332	0.014	0	TME3
CHPF	0	1.25828	0.327	0.05	0	TME3
TNFRSF12A	0	1.25788	0.314	0.05	0	TME3
CD631	0	1.25231	0.887	0.59	0	TME3
LRRC15	0	1.24763	0.258	0.004	0	TME3
OLFML3	0	1.24653	0.374	0.049	0	TME3
CERCAM	0	1.24489	0.32	0.018	0	TME3
SOX4	0	1.24057	0.507	0.152	0	TME3
ZBTB20	0	1.23644	0.562	0.208	0	TME3
GJA1	0	1.22921	0.318	0.024	0	TME3
BICC1	0	1.21581	0.297	0.004	0	TME3
TNFAIP6	0	1.21294	0.291	0.026	0	TME3
MT1E	0	1.21271	0.46	0.137	0	TME3
LAMA4	0	1.20091	0.352	0.031	0	TME3
FRMD6	0	1.20006	0.307	0.011	0	TME3
SMOC2	0	1.19486	0.268	0.014	0	TME3
PAM	0	1.19478	0.35	0.047	0	TME3
SDC2	0	1.19311	0.359	0.05	0	TME3
KIAA1217	0	1.18744	0.298	0.018	0	TME3
FKBP10	0	1.18673	0.305	0.016	0	TME3
NUPR11	0	1.18469	0.661	0.173	0	TME3
LHFPL6	0	1.18433	0.354	0.044	0	TME3
VKORC1	0	1.17096	0.515	0.198	0	TME3
ENAH	0	1.15663	0.33	0.038	0	TME3
SRPX	0	1.15407	0.252	0.005	0	TME3
HES1	0	1.15239	0.29	0.091	0	TME3
FKBP9	0	1.14197	0.306	0.03	0	TME3
ADAMTS2	0	1.13408	0.273	0.006	0	TME3
NREP	0	1.13244	0.299	0.044	0	TME3
DDR2	0	1.12511	0.309	0.018	0	TME3
FILIP1L	0	1.12028	0.329	0.058	0	TME3
ANGPTL2	0	1.11861	0.273	0.012	0	TME3
SPON1	0	1.11002	0.266	0.01	0	TME3
LTBP2	0	1.10859	0.269	0.016	0	TME3
TSPAN41	0	1.10702	0.411	0.108	0	TME3
DSTN	0	1.09949	0.717	0.318	0	TME3
PLXDC21	0	1.09649	0.408	0.125	0	TME3
ZFHX4	0	1.09598	0.259	0.003	0	TME3
COPZ2	0	1.09399	0.303	0.019	0	TME3
HCFC1R1	0	1.09199	0.415	0.124	0	TME3
SPRY1	0	1.08853	0.361	0.08	0	TME3
NID1	0	1.08581	0.285	0.024	0	TME3
PLAT	0	1.08151	0.272	0.025	0	TME3
RBMS3	0	1.0743	0.272	0.018	0	TME3
PPFIBP1	0	1.07095	0.305	0.033	0	TME3
RND3	0	1.06802	0.25	0.03	0	TME3
NEXN	0	1.06317	0.276	0.028	0	TME3
TMEM98	0	1.05406	0.283	0.011	0	TME3
SH3PXD2A	0	1.05311	0.305	0.042	0	TME3
RHOBTB3	0	1.05246	0.317	0.044	0	TME3
PTK7	0	1.05225	0.253	0.015	0	TME3
SVIL	0	1.04698	0.277	0.032	0	TME3
MARCKS1	0	1.04671	0.714	0.297	0	TME3
CKAP4	0	1.04497	0.299	0.054	0	TME3
GPX8	0	1.04412	0.275	0.011	0	TME3
PMEPA1	0	1.04202	0.341	0.076	0	TME3
CTTN	0	1.03957	0.317	0.047	0	TME3
EMP2	0	1.03769	0.333	0.062	0	TME3
COL18A1	0	1.03422	0.366	0.059	0	TME3
LMCD1	0	1.03385	0.298	0.038	0	TME3
SLC44A1	0	1.02911	0.329	0.085	0	TME3
BNC2	0	1.02443	0.256	0.015	0	TME3
MYLK	0	1.01938	0.285	0.038	0	TME3
FAM114A1	0	1.01804	0.3	0.035	0	TME3
NFIC	0	1.01507	0.387	0.104	0	TME3
RAB311	0	1.01292	0.428	0.179	0	TME3
SULF2	0	1.01258	0.292	0.055	0	TME3
ARF4	0	1.0125	0.551	0.285	0	TME3
LAMC1	0	1.01243	0.3	0.039	0	TME3
TPM4	0	1.00946	0.6	0.324	0	TME3
KCNQ1OT1	0	1.00463	0.36	0.123	0	TME3
P4HB	0	1.00374	0.568	0.322	0	TME3
PDPN	0	0.998562	0.25	0.018	0	TME3
TMEM45A	0	0.986398	0.269	0.032	0	TME3
GOLIM4	0	0.98267	0.339	0.104	0	TME3
PLPP3	0	0.980976	0.265	0.032	0	TME3
COX7A1	0	0.980339	0.307	0.034	0	TME3
TCEAL4	0	0.980313	0.437	0.152	0	TME3
LAMB2	0	0.980012	0.276	0.034	0	TME3
FLNA	0	0.978267	0.545	0.257	0	TME3
CYB5R3	0	0.97762	0.427	0.147	0	TME3
APP	0	0.976877	0.428	0.124	0	TME3
PARVA	0	0.973932	0.272	0.018	0	TME3
PLS3	0	0.97288	0.288	0.036	0	TME3
TPBG	0	0.968984	0.263	0.017	0	TME3
CLIC4	0	0.965865	0.348	0.109	0	TME3
PDLIM5	0	0.962815	0.345	0.102	0	TME3
HSPG2	0	0.959179	0.417	0.053	0	TME3
PBX1	0	0.957735	0.282	0.042	0	TME3
RCN1	0	0.957233	0.319	0.072	0	TME3
ECM1	0	0.957136	0.268	0.026	0	TME3
PPIB	0	0.947801	0.736	0.49	0	TME3
ITGAV	0	0.946071	0.339	0.096	0	TME3
IFI271	0	0.941076	0.783	0.345	0	TME3
GAS6	0	0.940566	0.258	0.069	0	TME3
KDELR2	0	0.939986	0.549	0.299	0	TME3
ZFP36L11	0	0.939625	0.771	0.47	0	TME3
UACA	0	0.936809	0.273	0.045	0	TME3
LAMB1	0	0.936559	0.26	0.023	0	TME3
CD59	0	0.935594	0.494	0.19	0	TME3
RUNX1	0	0.924595	0.373	0.127	0	TME3
RIN2	0	0.923658	0.253	0.062	0	TME3
TGFB1I1	0	0.921971	0.268	0.024	0	TME3
TMEM176A1	0	0.919196	0.345	0.115	0	TME3
OSTC	0	0.914675	0.534	0.288	0	TME3
NORAD	0	0.913214	0.417	0.153	0	TME3
LTBP3	0	0.912192	0.303	0.067	0	TME3
WWTR1	0	0.902638	0.256	0.031	0	TME3
VCL	0	0.90058	0.304	0.065	0	TME3
PDLIM7	0	0.898976	0.321	0.094	0	TME3
SPATS2L	0	0.898694	0.409	0.152	0	TME3
PHLDA3	0	0.897436	0.259	0.034	0	TME3
TUBA1A	0	0.890136	0.526	0.256	0	TME3
PTTG1IP1	0	0.888073	0.404	0.169	0	TME3
MYH9	0	0.887934	0.526	0.297	0	TME3
VGLL4	0	0.886528	0.326	0.087	0	TME3
GADD45B1	0	0.883864	0.492	0.317	0	TME3
SEC31A	0	0.88006	0.408	0.166	0	TME3
RAB34	0	0.874791	0.317	0.08	0	TME3
HDLBP	0	0.872507	0.401	0.171	0	TME3
CTNNB1	0	0.862273	0.434	0.225	0	TME3
TAX1BP3	0	0.859687	0.303	0.078	0	TME3
NFIB	0	0.856664	0.256	0.044	0	TME3
AXL1	0	0.856491	0.303	0.087	0	TME3
LPP	0	0.854535	0.429	0.16	0	TME3
ANXA21	0	0.848044	0.742	0.437	0	TME3
LMNA	0	0.847954	0.603	0.306	0	TME3
EID1	0	0.837155	0.617	0.35	0	TME3
GALNT1	0	0.835961	0.288	0.105	0	TME3
FERMT2	0	0.833862	0.25	0.025	0	TME3
CAV1	0	0.825813	0.388	0.104	0	TME3
NENF	0	0.824684	0.45	0.205	0	TME3
SELENOP	0	0.816974	0.333	0.092	0	TME3
TSHZ2	0	0.816772	0.305	0.069	0	TME3
TMEM176B1	0	0.815144	0.391	0.14	0	TME3
EPB41L2	0	0.814617	0.276	0.072	0	TME3
LEPROT	0	0.803882	0.392	0.152	0	TME3
ADD3	0	0.801885	0.355	0.12	0	TME3
NOTCH2	0	0.789585	0.276	0.077	0	TME3
MYDGF	0	0.777366	0.471	0.271	0	TME3
RTL8C	0	0.773996	0.279	0.07	0	TME3
CD151	0	0.764127	0.38	0.144	0	TME3
TSC22D1	0	0.759769	0.335	0.126	0	TME3
HSPB11	0	0.757811	0.751	0.415	0	TME3
EVA1B	0	0.752601	0.299	0.084	0	TME3
PHPT1	0	0.752351	0.565	0.332	0	TME3
MAP1B	0	0.750793	0.257	0.041	0	TME3
MGST31	0	0.750743	0.604	0.34	0	TME3
RABAC1	0	0.750668	0.621	0.383	0	TME3
PTMS	0	0.747227	0.538	0.257	0	TME3
VIM1	0	0.747115	0.937	0.768	0	TME3
MPZL1	0	0.743553	0.262	0.072	0	TME3
CISD1	0	0.743386	0.285	0.1	0	TME3
DST	0	0.743055	0.272	0.079	0	TME3
MINDY2	0	0.730524	0.251	0.072	0	TME3
DAB21	0	0.725357	0.436	0.158	0	TME3
TTC3	0	0.720795	0.428	0.215	0	TME3
B4GALT1	0	0.718314	0.313	0.143	0	TME3
RTN41	0	0.717428	0.582	0.342	0	TME3
C12orf57	0	0.717339	0.609	0.334	0	TME3
MORF4L2	0	0.701945	0.397	0.197	0	TME3
TNFRSF1A1	0	0.696823	0.333	0.13	0	TME3
TMED9	0	0.691888	0.468	0.292	0	TME3
CMTM3	0	0.687371	0.353	0.162	0	TME3
SEC23A	0	0.684494	0.256	0.081	0	TME3
CRTAP1	0	0.66921	0.323	0.13	0	TME3
AHNAK	0	0.662627	0.571	0.32	0	TME3
NRP21	0	0.660198	0.254	0.097	0	TME3
CYB5A	0	0.652479	0.35	0.156	0	TME3
ZEB1	0	0.650531	0.269	0.078	0	TME3
TMED3	0	0.648559	0.304	0.129	0	TME3
FAM3C	0	0.648314	0.313	0.125	0	TME3
RHOC	0	0.647429	0.436	0.197	0	TME3
CASC4	0	0.644964	0.258	0.09	0	TME3
YBX31	0	0.628718	0.407	0.203	0	TME3
GNG11	0	0.618516	0.279	0.047	0	TME3
CST31	0	0.604692	0.86	0.405	0	TME3
REXO2	0	0.598029	0.31	0.131	0	TME3
GLG1	0	0.597093	0.326	0.151	0	TME3
PGRMC1	0	0.595268	0.258	0.088	0	TME3
RAB2A	0	0.590794	0.456	0.269	0	TME3
SEC62	0	0.586388	0.624	0.432	0	TME3
DDAH2	0	0.579173	0.297	0.135	0	TME3
PRDX5	0	0.572574	0.537	0.344	0	TME3
CNN2	0	0.571747	0.342	0.159	0	TME3
YIF1A	0	0.571043	0.317	0.158	0	TME3
MAP4K4	0	0.568537	0.256	0.096	0	TME3
PEBP1	0	0.567536	0.569	0.367	0	TME3
TCEAL8	0	0.539773	0.329	0.158	0	TME3
ARL2	0	0.535907	0.292	0.135	0	TME3
FOXP1	0	0.516337	0.448	0.239	0	TME3
EEF2	0	0.514947	0.717	0.535	0	TME3
SELENOW	0	0.511449	0.537	0.329	0	TME3
MAP4	0	0.50879	0.304	0.143	0	TME3
RAB131	0	0.500286	0.306	0.147	0	TME3
BASP11	0	0.479575	0.375	0.194	0	TME3
LGALS31	0	0.464523	0.53	0.31	0	TME3
ARID5B	0	0.457983	0.407	0.21	0	TME3
SERF21	0	0.40083	0.948	0.894	0	TME3
GPNMB1	0	0.320392	0.438	0.174	0	TME3
BSG	5.36386e-305	0.587016	0.45	0.272	1.79893e-300	TME3
NUCKS1	1.75691e-302	0.509749	0.608	0.403	5.89232e-298	TME3
CCPG1	4.42514e-301	0.531591	0.263	0.122	1.4841e-296	TME3
MAGED2	1.10454e-300	0.445583	0.275	0.126	3.70441e-296	TME3
RPLP0	3.17292e-291	0.400117	0.916	0.829	1.06413e-286	TME3
MRFAP1	6.77969e-286	0.482143	0.39	0.217	2.27377e-281	TME3
RPL101	5.83405e-275	0.312432	0.995	0.994	1.95662e-270	TME3
C1orf122	4.15305e-274	0.493834	0.302	0.154	1.39285e-269	TME3
NUCB1	5.09249e-274	0.491879	0.293	0.148	1.70792e-269	TME3
SURF4	4.74542e-272	0.526211	0.317	0.167	1.59152e-267	TME3
CEBPD1	1.76811e-270	0.620065	0.33	0.173	5.9299e-266	TME3
TMED2	5.56705e-270	0.60257	0.444	0.281	1.86708e-265	TME3
SSR2	1.10507e-269	0.496659	0.61	0.436	3.70617e-265	TME3
ITM2B1	1.58949e-269	0.381717	0.799	0.65	5.33085e-265	TME3
STAT21	4.08424e-267	0.550758	0.272	0.134	1.36977e-262	TME3
LRP10	1.98886e-265	0.490088	0.283	0.141	6.67025e-261	TME3
CD55	2.81959e-262	0.634862	0.311	0.166	9.45633e-258	TME3
WSB11	1.91287e-261	0.505382	0.539	0.352	6.41538e-257	TME3
S100A101	1.79637e-260	0.522609	0.776	0.591	6.02466e-256	TME3
ABL21	8.40455e-257	0.472238	0.255	0.121	2.81872e-252	TME3
ATRAID	1.40406e-256	0.497783	0.401	0.241	4.70893e-252	TME3
MT2A1	1.06856e-254	1.0873	0.706	0.528	3.58375e-250	TME3
FNDC3B1	1.07689e-252	0.490718	0.302	0.159	3.61169e-248	TME3
TMEM14C	1.62558e-251	0.468036	0.339	0.188	5.45188e-247	TME3
PSMB5	2.487e-249	0.477214	0.344	0.194	8.34092e-245	TME3
RPS27L1	1.68987e-248	0.443269	0.686	0.521	5.66747e-244	TME3
IL6ST	4.51173e-248	0.429659	0.314	0.166	1.51314e-243	TME3
MTCH1	1.65079e-247	0.461817	0.331	0.182	5.53641e-243	TME3
POLR2L	5.44818e-246	0.451792	0.643	0.479	1.82721e-241	TME3
MYL6	7.03461e-246	0.4124	0.911	0.832	2.35927e-241	TME3
AP3S1	4.37834e-245	0.466999	0.343	0.193	1.46841e-240	TME3
MORF4L1	1.09786e-244	0.497859	0.624	0.456	3.682e-240	TME3
RPL13A	2.27662e-239	0.380609	0.979	0.959	7.63534e-235	TME3
PLEC	1.11562e-237	0.485506	0.266	0.133	3.74158e-233	TME3
CD811	2.87794e-236	0.412316	0.511	0.319	9.65203e-232	TME3
ANXA51	3.92305e-234	0.452916	0.528	0.35	1.31571e-229	TME3
LY6E1	1.64006e-231	0.466267	0.659	0.491	5.50042e-227	TME3
LMAN1	1.78242e-230	0.507233	0.373	0.225	5.97788e-226	TME3
OSBPL8	3.34606e-230	0.44557	0.329	0.182	1.1222e-225	TME3
SDF4	1.08365e-229	0.479935	0.307	0.17	3.63435e-225	TME3
LAMP11	1.52534e-220	0.448773	0.37	0.216	5.11567e-216	TME3
NME3	2.91121e-218	0.417891	0.347	0.2	9.76362e-214	TME3
ILK	3.24632e-215	0.407059	0.26	0.135	1.08875e-210	TME3
CYSTM1	2.58878e-213	0.421023	0.258	0.134	8.68224e-209	TME3
CAMLG	6.69413e-213	0.385681	0.315	0.175	2.24508e-208	TME3
MYADM	1.93802e-212	0.392123	0.26	0.132	6.49975e-208	TME3
IFI27L2	1.10715e-208	0.454249	0.403	0.255	3.71317e-204	TME3
KDELR1	4.67716e-208	0.46831	0.367	0.228	1.56863e-203	TME3
CEBPB1	9.10422e-202	0.411513	0.399	0.243	3.05337e-197	TME3
CIRBP	3.84154e-201	0.404988	0.675	0.52	1.28838e-196	TME3
CARHSP1	2.82802e-200	0.391932	0.289	0.158	9.48463e-196	TME3
C6orf48	4.75123e-200	0.446056	0.353	0.209	1.59347e-195	TME3
RPS17	6.85251e-199	0.430621	0.57	0.411	2.2982e-194	TME3
GPX41	6.11227e-197	0.416802	0.655	0.487	2.04993e-192	TME3
MIR4435-2HG	7.83141e-184	0.29314	0.282	0.155	2.6265e-179	TME3
RBMS1	2.91441e-183	0.368738	0.317	0.184	9.77436e-179	TME3
SCARB21	1.91301e-180	0.372627	0.273	0.153	6.41584e-176	TME3
SEC63	2.54891e-178	0.377725	0.252	0.139	8.54853e-174	TME3
TMED101	3.5496e-172	0.442729	0.476	0.34	1.19046e-167	TME3
ERLEC1	1.31867e-168	0.422354	0.306	0.184	4.42256e-164	TME3
VAMP51	5.88145e-167	0.30104	0.406	0.257	1.97252e-162	TME3
AHCYL1	5.6323e-164	0.357064	0.253	0.142	1.88896e-159	TME3
PPDPF	5.06217e-163	0.348122	0.538	0.386	1.69775e-158	TME3
SELENOF	5.00798e-162	0.402143	0.386	0.256	1.67958e-157	TME3
DAD1	2.7346e-161	0.402171	0.513	0.378	9.17129e-157	TME3
TGFBR2	6.6489e-161	0.313288	0.271	0.153	2.22991e-156	TME3
TM9SF3	7.2159e-158	0.377191	0.3	0.182	2.42007e-153	TME3
GABARAPL2	2.75859e-156	0.389289	0.417	0.283	9.25177e-152	TME3
PRNP1	9.01227e-156	0.341753	0.266	0.151	3.02254e-151	TME3
CALM21	1.10627e-152	0.33501	0.773	0.639	3.71022e-148	TME3
RPL7	1.69156e-150	0.291128	0.916	0.855	5.67315e-146	TME3
LMO4	1.61606e-148	0.358527	0.315	0.198	5.41993e-144	TME3
SAR1A	9.59945e-147	0.376744	0.288	0.177	3.21946e-142	TME3
2022-09-02	4.50302e-144	0.361275	0.361	0.239	1.51022e-139	TME3
DYNC1I2	4.35423e-141	0.315286	0.317	0.199	1.46032e-136	TME3
RPL10A1	1.47161e-136	0.25582	0.917	0.869	4.93548e-132	TME3
RAB1A1	3.44089e-136	0.367346	0.331	0.217	1.15401e-131	TME3
RWDD1	4.36119e-136	0.325033	0.438	0.308	1.46266e-131	TME3
NR4A1	5.77698e-134	0.571639	0.292	0.188	1.93748e-129	TME3
KRT10	7.23645e-133	0.334762	0.463	0.334	2.42696e-128	TME3
HSBP11	6.25387e-132	0.326536	0.422	0.297	2.09742e-127	TME3
CFDP1	2.82311e-131	0.279467	0.254	0.151	9.46814e-127	TME3
SLC25A6	3.11251e-129	0.325984	0.65	0.519	1.04387e-124	TME3
DPYSL21	1.17429e-128	0.329777	0.268	0.165	3.93832e-124	TME3
OST4	6.12475e-128	0.345135	0.716	0.626	2.05412e-123	TME3
SQSTM11	1.11412e-127	0.367548	0.474	0.348	3.73653e-123	TME3
SEC61G	6.35544e-126	0.333951	0.651	0.533	2.13149e-121	TME3
WASF2	3.90276e-125	0.341718	0.343	0.229	1.30891e-120	TME3
AP2M1	6.42192e-125	0.314564	0.398	0.277	2.15378e-120	TME3
RPL17	1.00558e-124	0.373646	0.391	0.271	3.37253e-120	TME3
SERINC1	5.24609e-124	0.307744	0.281	0.176	1.75943e-119	TME3
NDUFC2	3.82506e-119	0.327543	0.458	0.339	1.28285e-114	TME3
NDUFA11	6.48551e-119	0.316898	0.488	0.366	2.17511e-114	TME3
SNX31	3.77833e-118	0.280187	0.5	0.37	1.26718e-113	TME3
GTF2I	4.47361e-118	0.32431	0.32	0.212	1.50036e-113	TME3
CHD9	4.79653e-118	0.332152	0.279	0.179	1.60866e-113	TME3
PRDX6	1.31348e-117	0.31748	0.385	0.272	4.40515e-113	TME3
NBEAL1	4.51972e-116	0.317416	0.257	0.159	1.51582e-111	TME3
HP1BP3	9.6282e-116	0.282509	0.374	0.256	3.2291e-111	TME3
TMEM59	1.09189e-115	0.336408	0.547	0.433	3.66199e-111	TME3
FOS1	2.70406e-115	0.633311	0.729	0.673	9.06887e-111	TME3
CNIH1	1.65994e-114	0.275239	0.253	0.157	5.56709e-110	TME3
COPA	2.37435e-113	0.311001	0.259	0.163	7.9631e-109	TME3
CNPY2	3.25696e-113	0.346197	0.276	0.179	1.09232e-108	TME3
ESD	4.64986e-112	0.26447	0.314	0.206	1.55947e-107	TME3
POLR2F	5.55228e-111	0.277247	0.281	0.18	1.86212e-106	TME3
TIMM13	1.02558e-109	0.30624	0.332	0.225	3.43959e-105	TME3
CUTA	1.07506e-108	0.305442	0.453	0.337	3.60553e-104	TME3
EDF1	1.27912e-108	0.270507	0.669	0.558	4.28991e-104	TME3
BNIP3L1	2.05937e-108	0.278088	0.282	0.182	6.90673e-104	TME3
CALR1	2.25066e-108	0.305154	0.597	0.471	7.54826e-104	TME3
TMEM258	3.14159e-108	0.283411	0.656	0.543	1.05363e-103	TME3
TMEM230	5.4724e-108	0.306638	0.372	0.265	1.83533e-103	TME3
HEBP2	7.96947e-108	0.254379	0.269	0.171	2.6728e-103	TME3
MIF1	1.81289e-107	0.337629	0.557	0.437	6.08007e-103	TME3
SELENOS	2.89119e-107	0.316931	0.43	0.316	9.69647e-103	TME3
OS91	9.6379e-105	0.339454	0.268	0.177	3.23236e-100	TME3
H2AFJ	4.26351e-104	0.267538	0.327	0.222	1.4299e-99	TME3
FIS1	1.32163e-101	0.271626	0.367	0.262	4.43248e-97	TME3
SSR3	1.36105e-101	0.326338	0.461	0.354	4.5647e-97	TME3
MAFB1	1.91109e-99	0.387022	0.278	0.181	6.40941e-95	TME3
ANAPC11	4.56718e-97	0.269774	0.46	0.349	1.53174e-92	TME3
ERGIC3	8.33012e-97	0.342948	0.301	0.21	2.79376e-92	TME3
ATP6AP21	2.85148e-96	0.263769	0.371	0.263	9.5633e-92	TME3
C19orf53	1.40018e-94	0.255491	0.543	0.428	4.69592e-90	TME3
STMP1	3.09234e-94	0.261033	0.324	0.225	1.03711e-89	TME3
RBM3	7.77758e-93	0.258525	0.522	0.406	2.60845e-88	TME3
JTB	1.6902e-92	0.305323	0.451	0.348	5.66858e-88	TME3
CAPZB1	1.85927e-87	0.257645	0.513	0.397	6.23561e-83	TME3
CANX1	3.96162e-84	0.283059	0.42	0.318	1.32865e-79	TME3
IER2	2.32768e-83	0.516252	0.553	0.477	7.80658e-79	TME3
CLTC1	1.73259e-82	0.280658	0.285	0.198	5.81078e-78	TME3
SLC38A2	2.30474e-81	0.258629	0.36	0.264	7.72965e-77	TME3
PRKAR1A	1.72597e-80	0.252839	0.299	0.209	5.78857e-76	TME3
TMEM167A	4.33223e-77	0.252147	0.332	0.245	1.45294e-72	TME3
PDIA4	3.46407e-72	0.323503	0.267	0.191	1.16178e-67	TME3
AKAP9	6.57318e-71	0.250385	0.361	0.272	2.20451e-66	TME3
PDIA31	4.83625e-70	0.274197	0.428	0.341	1.62198e-65	TME3
2022-06-01	2.05885e-67	0.387222	0.697	0.65	6.90497e-63	TME3
TRAM1	6.36165e-62	0.258984	0.364	0.285	2.13357e-57	TME3
IFI61	2.15379e-55	0.264803	0.558	0.468	7.2234e-51	TME3
MTRNR2L81	7.78127e-31	0.284522	0.356	0.301	2.60968e-26	TME3
FOSB1	1.28706e-24	0.4421	0.493	0.476	4.31655e-20	TME3
CXCL13	0	3.59103	0.336	0.054	0	TME4
TNFRSF4	0	2.99472	0.521	0.053	0	TME4
TNFRSF18	0	2.40452	0.505	0.067	0	TME4
BATF	0	2.18674	0.495	0.095	0	TME4
IL321	0	2.14699	0.817	0.366	0	TME4
TIGIT	0	2.13752	0.508	0.069	0	TME4
LTB1	0	2.11704	0.668	0.227	0	TME4
CTLA4	0	2.10965	0.428	0.041	0	TME4
TRAC1	0	2.0671	0.782	0.234	0	TME4
CD21	0	1.97521	0.794	0.233	0	TME4
TRBC11	0	1.89045	0.49	0.15	0	TME4
ICOS	0	1.82384	0.351	0.039	0	TME4
SPOCK2	0	1.81183	0.462	0.081	0	TME4
DUSP4	0	1.78752	0.501	0.151	0	TME4
TRBC21	0	1.75943	0.613	0.197	0	TME4
LINC01943	0	1.73777	0.29	0.035	0	TME4
CD3D1	0	1.72047	0.776	0.237	0	TME4
CD27	0	1.61511	0.451	0.137	0	TME4
PMAIP1	0	1.54442	0.373	0.16	0	TME4
ITM2A1	0	1.53287	0.463	0.175	0	TME4
BIRC31	0	1.51286	0.52	0.218	0	TME4
CORO1B	0	1.3522	0.359	0.161	0	TME4
ARID5B1	0	1.34466	0.446	0.22	0	TME4
CARD161	0	1.31356	0.389	0.186	0	TME4
TNFRSF1B	0	1.29858	0.322	0.14	0	TME4
CLEC2D1	0	1.27831	0.399	0.153	0	TME4
IL2RG1	0	1.25251	0.443	0.208	0	TME4
LCK1	0	1.24535	0.422	0.136	0	TME4
RGS12	0	1.23909	0.73	0.484	0	TME4
CD3G1	0	1.22255	0.469	0.154	0	TME4
CD3E1	0	1.21721	0.446	0.144	0	TME4
PTPRC1	0	1.21687	0.717	0.429	0	TME4
SLA1	0	1.19076	0.388	0.178	0	TME4
LAT	0	1.18242	0.321	0.094	0	TME4
MAF1	0	1.18158	0.328	0.137	0	TME4
RORA	0	1.1688	0.303	0.11	0	TME4
CD71	0	1.15419	0.434	0.161	0	TME4
SOD1	0	1.13332	0.578	0.421	0	TME4
S100A41	0	1.09673	0.88	0.687	0	TME4
SRGN2	0	1.06547	0.85	0.613	0	TME4
CD2471	0	1.06231	0.333	0.101	0	TME4
HLA-A1	0	1.05166	0.98	0.893	0	TME4
ETS11	0	1.00407	0.392	0.186	0	TME4
PIK3IP1	0	0.984686	0.309	0.128	0	TME4
BTG11	0	0.981505	0.903	0.709	0	TME4
SKAP1	0	0.962475	0.266	0.084	0	TME4
CORO1A1	0	0.897923	0.609	0.384	0	TME4
TSC22D31	0	0.880203	0.729	0.578	0	TME4
RPS261	0	0.862711	0.887	0.82	0	TME4
CD521	0	0.749252	0.726	0.442	0	TME4
B2M2	0	0.721568	1	0.998	0	TME4
HLA-B2	0	0.648641	0.983	0.942	0	TME4
HLA-C1	0	0.630289	0.948	0.885	0	TME4
MALAT11	0	0.513445	1	0.998	0	TME4
FYN1	3.04333e-304	0.968737	0.338	0.152	1.02067e-299	TME4
IL7R1	1.54964e-303	0.821433	0.43	0.211	5.19717e-299	TME4
PRDM1	5.81096e-300	1.28934	0.389	0.207	1.94888e-295	TME4
GMFG1	1.01449e-294	0.977024	0.537	0.361	3.4024e-290	TME4
RNF19A1	6.23418e-287	1.13929	0.38	0.198	2.09082e-282	TME4
AC058791.1	2.8114e-273	1.09805	0.333	0.16	9.42887e-269	TME4
ARHGDIB1	3.41309e-264	0.791863	0.646	0.493	1.14468e-259	TME4
FYB12	7.17839e-264	0.957465	0.515	0.327	2.40749e-259	TME4
1961-09-01	4.46762e-258	1.03402	0.412	0.241	1.49835e-253	TME4
HLA-E1	3.4737e-257	0.667232	0.782	0.714	1.16501e-252	TME4
TRAF3IP3	1.94777e-255	0.914974	0.282	0.124	6.53245e-251	TME4
EIF11	6.62974e-247	0.486524	0.922	0.901	2.22348e-242	TME4
DDX51	1.70668e-245	0.589413	0.828	0.791	5.72387e-241	TME4
CYTIP1	4.92566e-244	0.938926	0.437	0.263	1.65197e-239	TME4
UBC	8.62277e-244	0.639464	0.861	0.809	2.8919e-239	TME4
ISG201	1.91899e-235	0.943324	0.53	0.359	6.43591e-231	TME4
SELL	3.11104e-235	0.8441	0.258	0.11	1.04338e-230	TME4
CREM1	5.15991e-233	1.204	0.383	0.223	1.73053e-228	TME4
RAC21	2.49043e-230	0.84545	0.463	0.287	8.3524e-226	TME4
RPS271	1.87756e-227	0.322282	0.996	0.993	6.29696e-223	TME4
PTPN71	7.27176e-224	0.932907	0.316	0.159	2.4388e-219	TME4
RHOH	1.28608e-223	0.924172	0.318	0.161	4.31325e-219	TME4
GAPDH1	9.99754e-220	0.51512	0.893	0.826	3.35298e-215	TME4
LIMD21	1.23671e-217	0.863837	0.434	0.267	4.14767e-213	TME4
STK17B1	1.80651e-208	0.927406	0.41	0.254	6.05868e-204	TME4
SMAP2	7.11283e-192	0.938541	0.359	0.214	2.3855e-187	TME4
LBH	2.91157e-190	0.79639	0.274	0.133	9.76482e-186	TME4
NR3C1	9.56819e-189	1.19565	0.349	0.216	3.20898e-184	TME4
ACAP11	1.29581e-185	0.783212	0.36	0.205	4.34588e-181	TME4
DDX241	2.43075e-183	0.852544	0.52	0.403	8.15225e-179	TME4
STK41	1.24115e-176	0.85818	0.472	0.336	4.16258e-172	TME4
RPL281	9.15976e-176	0.298435	0.984	0.981	3.072e-171	TME4
SAMSN11	2.65111e-174	0.905687	0.361	0.218	8.89129e-170	TME4
UCP2	1.20186e-172	0.996948	0.351	0.217	4.03081e-168	TME4
TNFAIP32	1.72449e-172	0.693034	0.503	0.346	5.7836e-168	TME4
SUB1	2.37594e-166	0.597866	0.681	0.623	7.96843e-162	TME4
SH3BGRL32	1.06524e-165	0.45217	0.831	0.744	3.5726e-161	TME4
RPS15A1	4.3148e-163	0.290567	0.981	0.975	1.4471e-158	TME4
RPL301	3.49814e-161	0.286072	0.96	0.947	1.17321e-156	TME4
DNPH1	2.34241e-160	1.00912	0.305	0.182	7.85596e-156	TME4
HINT11	5.70086e-147	0.57111	0.694	0.665	1.91195e-142	TME4
CCND2	8.1543e-146	0.932629	0.3	0.178	2.73479e-141	TME4
RPS291	1.00153e-145	0.286889	0.956	0.949	3.35892e-141	TME4
GBP2	1.00011e-144	0.93097	0.286	0.169	3.35416e-140	TME4
TMSB4X2	1.0707e-133	0.267757	0.996	0.986	3.59093e-129	TME4
YWHAB	1.01955e-128	0.661337	0.574	0.513	3.41936e-124	TME4
CFLAR	1.81085e-127	0.857165	0.418	0.318	6.07322e-123	TME4
ATP5F1E1	5.55358e-127	0.341936	0.912	0.905	1.86256e-122	TME4
FXYD51	1.93656e-126	0.726722	0.483	0.389	6.49482e-122	TME4
ARL6IP5	2.83821e-125	0.776707	0.482	0.397	9.51878e-121	TME4
SARAF1	2.33385e-123	0.732295	0.513	0.442	7.82727e-119	TME4
SYNE2	2.7808e-120	0.745694	0.251	0.142	9.32624e-116	TME4
PSMB91	2.83371e-120	0.661883	0.531	0.444	9.50369e-116	TME4
H3F3B1	4.35019e-120	0.345182	0.892	0.885	1.45897e-115	TME4
ZNF292	2.96004e-118	0.886972	0.308	0.203	9.92737e-114	TME4
C9orf16	1.31634e-116	0.821325	0.453	0.374	4.41475e-112	TME4
RPL61	1.56945e-116	0.311942	0.893	0.896	5.26361e-112	TME4
RPL36AL1	6.26591e-114	0.45089	0.734	0.742	2.10146e-109	TME4
TMSB101	7.54652e-114	0.276169	0.986	0.97	2.53095e-109	TME4
ICAM3	1.61773e-113	0.7529	0.255	0.152	5.42553e-109	TME4
PFN11	3.50719e-113	0.490581	0.775	0.732	1.17624e-108	TME4
SUMO2	1.47915e-110	0.517935	0.659	0.637	4.96077e-106	TME4
ANAPC161	2.68774e-107	0.749607	0.454	0.376	9.01415e-103	TME4
SKP11	3.5712e-106	0.566786	0.618	0.589	1.19771e-101	TME4
OCIAD21	1.80265e-104	0.670797	0.282	0.176	6.04572e-100	TME4
CD371	1.18537e-102	0.522376	0.447	0.334	3.9755e-98	TME4
EVL1	2.83057e-101	0.596219	0.437	0.33	9.49318e-97	TME4
FAM107B	1.74518e-99	0.759847	0.321	0.221	5.85298e-95	TME4
RPSA1	4.32869e-99	0.336172	0.833	0.828	1.45176e-94	TME4
TANK	2.03824e-98	0.798256	0.264	0.171	6.83586e-94	TME4
CDC42SE21	2.96011e-98	0.695712	0.331	0.231	9.9276e-94	TME4
RBPJ	1.41935e-94	0.960545	0.377	0.297	4.76023e-90	TME4
ACTG1	1.21845e-93	0.338622	0.877	0.856	4.08643e-89	TME4
RPL241	1.21975e-91	0.290298	0.87	0.881	4.09079e-87	TME4
RNF2131	3.80607e-91	0.733963	0.457	0.389	1.27648e-86	TME4
EZR1	1.2959e-87	0.637793	0.377	0.283	4.34619e-83	TME4
MIR4435-2HG1	7.9507e-86	0.818361	0.252	0.166	2.6665e-81	TME4
CXCR41	4.55627e-85	0.412849	0.589	0.494	1.52808e-80	TME4
HSPA81	6.68555e-85	0.517821	0.616	0.588	2.2422e-80	TME4
LEPROTL11	2.44539e-84	0.669324	0.34	0.249	8.20137e-80	TME4
IKZF11	2.4383e-81	0.623729	0.291	0.198	8.17757e-77	TME4
MYL61	6.06957e-81	0.322603	0.851	0.842	2.03561e-76	TME4
CFL1	1.64504e-79	0.302235	0.805	0.774	5.51712e-75	TME4
UGP2	1.64655e-79	0.932886	0.312	0.236	5.52221e-75	TME4
KIAA15511	1.73498e-79	0.681544	0.286	0.195	5.81879e-75	TME4
SAMD9	1.65248e-78	0.781749	0.25	0.164	5.54208e-74	TME4
SRSF71	3.24789e-77	0.569214	0.509	0.455	1.08928e-72	TME4
CALM3	1.99868e-76	0.668227	0.404	0.336	6.70318e-72	TME4
NAP1L4	3.95348e-76	0.723299	0.262	0.18	1.32592e-71	TME4
EPC1	2.0622e-75	0.730825	0.293	0.211	6.91622e-71	TME4
NPM1	3.7104e-75	0.453036	0.599	0.583	1.2444e-70	TME4
ELF11	1.56012e-72	0.65694	0.371	0.295	5.23234e-68	TME4
TMA71	1.78844e-72	0.37184	0.693	0.704	5.99806e-68	TME4
NACA1	8.05736e-72	0.277622	0.839	0.844	2.70228e-67	TME4
DDIT41	2.2223e-71	0.628196	0.416	0.333	7.45316e-67	TME4
PPM1G	3.05936e-70	0.721624	0.281	0.205	1.02605e-65	TME4
EPSTI11	1.35265e-69	0.78415	0.309	0.235	4.5365e-65	TME4
ANKRD121	1.35562e-69	0.680503	0.406	0.344	4.54647e-65	TME4
TXNIP1	3.79272e-69	0.457058	0.658	0.625	1.272e-64	TME4
PARK7	5.7037e-68	0.623702	0.497	0.472	1.91291e-63	TME4
STAT3	2.0726e-67	0.749649	0.375	0.314	6.9511e-63	TME4
PPP1R21	3.58403e-67	0.702336	0.331	0.258	1.20201e-62	TME4
PNISR1	4.38056e-65	0.594712	0.471	0.433	1.46915e-60	TME4
AAK11	1.46495e-64	0.623707	0.289	0.212	4.91316e-60	TME4
CACYBP	1.90531e-64	0.760502	0.276	0.206	6.39003e-60	TME4
COX7C	2.85259e-64	0.327671	0.73	0.756	9.56702e-60	TME4
ARID4B	3.43722e-64	0.698793	0.311	0.241	1.15277e-59	TME4
CALM11	5.51252e-64	0.35733	0.698	0.695	1.84879e-59	TME4
NFKBIA2	6.86607e-61	0.49793	0.584	0.537	2.30274e-56	TME4
IFI161	6.08041e-60	0.57386	0.463	0.417	2.03925e-55	TME4
UQCRB1	7.29768e-60	0.41884	0.621	0.628	2.44749e-55	TME4
CYTOR	1.47686e-59	0.676906	0.382	0.321	4.95309e-55	TME4
JAK11	4.93878e-59	0.652073	0.366	0.306	1.65637e-54	TME4
ARPC2	8.60244e-59	0.369399	0.66	0.647	2.88509e-54	TME4
LSP11	2.03616e-58	0.582344	0.381	0.315	6.82886e-54	TME4
PSMB8	1.50245e-55	0.627532	0.374	0.32	5.03893e-51	TME4
FNBP1	1.74546e-55	0.612689	0.302	0.235	5.85392e-51	TME4
TERF2IP1	5.49275e-55	0.623841	0.314	0.249	1.84216e-50	TME4
XIST	2.57069e-54	0.437786	0.617	0.617	8.62157e-50	TME4
HSP90AA11	3.93967e-54	0.332136	0.835	0.819	1.32129e-49	TME4
SH3KBP1	4.39249e-54	0.619481	0.271	0.204	1.47315e-49	TME4
SRP14	1.46662e-52	0.26593	0.742	0.764	4.91876e-48	TME4
HMGN1	4.70716e-52	0.456616	0.518	0.499	1.57869e-47	TME4
CIRBP1	3.04601e-51	0.51015	0.542	0.542	1.02157e-46	TME4
HNRNPA2B11	3.39771e-51	0.392698	0.612	0.61	1.13953e-46	TME4
TPM31	6.7458e-50	0.481964	0.517	0.486	2.26241e-45	TME4
ATP5MG	1.062e-49	0.312874	0.686	0.712	3.56172e-45	TME4
SP1001	6.08654e-47	0.615556	0.35	0.3	2.0413e-42	TME4
ISG151	6.64985e-46	0.620305	0.532	0.499	2.23023e-41	TME4
ARPC1B1	9.58682e-46	0.557332	0.408	0.368	3.21523e-41	TME4
HNRNPA1	3.17012e-45	0.427981	0.573	0.581	1.06319e-40	TME4
MYL12A1	9.20538e-45	0.334941	0.661	0.662	3.0873e-40	TME4
PPP2R5C1	2.34035e-44	0.475016	0.342	0.278	7.84907e-40	TME4
N4BP2L21	3.36407e-44	0.52144	0.451	0.424	1.12824e-39	TME4
GPSM31	5.59433e-44	0.548862	0.32	0.264	1.87623e-39	TME4
CCNI	1.73837e-43	0.423631	0.539	0.537	5.83013e-39	TME4
PSME11	2.19313e-41	0.426342	0.522	0.521	7.35531e-37	TME4
NSD3	6.68874e-41	0.639156	0.257	0.204	2.24327e-36	TME4
PRRC2C1	1.85739e-39	0.510846	0.432	0.41	6.22933e-35	TME4
GPBP11	4.37507e-39	0.567929	0.329	0.282	1.46731e-34	TME4
LDHB1	4.96958e-39	0.495826	0.406	0.373	1.6667e-34	TME4
CIB11	6.47235e-39	0.507297	0.413	0.383	2.1707e-34	TME4
COMMD61	6.98796e-39	0.366836	0.578	0.583	2.34362e-34	TME4
UBE2D2	4.81954e-38	0.58277	0.344	0.308	1.61638e-33	TME4
UBB1	2.24964e-37	0.290827	0.726	0.764	7.54486e-33	TME4
RAP1A1	1.11151e-36	0.587013	0.297	0.252	3.72778e-32	TME4
ABRACL1	1.79922e-36	0.523001	0.309	0.261	6.03422e-32	TME4
BTF31	3.54289e-36	0.280865	0.675	0.707	1.18822e-31	TME4
RGS101	2.63301e-35	0.387104	0.367	0.316	8.83058e-31	TME4
C12orf571	8.88799e-35	0.490876	0.403	0.37	2.98085e-30	TME4
ATP5IF1	1.47949e-34	0.511672	0.443	0.436	4.96192e-30	TME4
MYL12B1	3.47334e-34	0.360097	0.551	0.557	1.16489e-29	TME4
MYCBP21	1.72974e-33	0.59356	0.298	0.258	5.80119e-29	TME4
CELF21	3.14315e-33	0.514231	0.317	0.271	1.05415e-28	TME4
HCLS11	1.04578e-32	0.531967	0.288	0.244	3.50735e-28	TME4
SON	5.75511e-32	0.448319	0.503	0.518	1.93015e-27	TME4
PKM1	5.99044e-31	0.540709	0.436	0.418	2.00907e-26	TME4
TPR	8.01707e-30	0.567403	0.265	0.224	2.68877e-25	TME4
DNAJA11	3.33972e-29	0.530606	0.447	0.446	1.12008e-24	TME4
COTL12	1.4016e-28	0.300706	0.46	0.414	4.7007e-24	TME4
ARF61	2.14951e-28	0.523645	0.38	0.359	7.20901e-24	TME4
SMCHD1	7.08876e-28	0.545253	0.259	0.216	2.37743e-23	TME4
REL2	3.55038e-27	0.540772	0.353	0.317	1.19073e-22	TME4
UBL5	3.91602e-26	0.339432	0.568	0.607	1.31335e-21	TME4
UBXN1	2.9682e-25	0.477531	0.335	0.309	9.95474e-21	TME4
STK17A1	9.19097e-25	0.363238	0.291	0.242	3.08247e-20	TME4
CTSC1	2.25059e-24	0.406364	0.334	0.295	7.54803e-20	TME4
HNRNPA3	2.67091e-24	0.421322	0.442	0.445	8.95769e-20	TME4
COX5A	3.00821e-24	0.63406	0.397	0.403	1.00889e-19	TME4
NDUFV2	5.86131e-24	0.582671	0.327	0.311	1.96577e-19	TME4
PSMA7	7.30439e-24	0.30368	0.568	0.587	2.44975e-19	TME4
TRIR1	2.1109e-23	0.425003	0.426	0.427	7.07952e-19	TME4
IQGAP11	2.17489e-23	0.561377	0.362	0.348	7.29414e-19	TME4
ANP32B	3.20271e-23	0.465367	0.355	0.334	1.07413e-18	TME4
RBM8A1	3.89334e-23	0.445057	0.387	0.377	1.30575e-18	TME4
SRSF51	4.70333e-23	0.44674	0.404	0.398	1.5774e-18	TME4
MRPS61	5.39873e-23	0.559034	0.268	0.237	1.81063e-18	TME4
RBM391	6.56896e-23	0.371281	0.495	0.515	2.2031e-18	TME4
PRPF38B1	2.27134e-22	0.497838	0.316	0.289	7.61761e-18	TME4
KMT2E1	2.72922e-22	0.493755	0.321	0.297	9.15324e-18	TME4
ATRX	3.03768e-22	0.532546	0.309	0.286	1.01878e-17	TME4
1971-09-01	3.54692e-22	0.363833	0.463	0.462	1.18957e-17	TME4
YWHAZ1	4.759e-22	0.350503	0.525	0.55	1.59607e-17	TME4
CLIC12	4.79377e-22	0.35059	0.533	0.558	1.60774e-17	TME4
EDF11	5.58833e-22	0.363632	0.532	0.577	1.87422e-17	TME4
HSP90AB1	8.08574e-22	0.377644	0.652	0.694	2.71179e-17	TME4
MX11	2.13956e-20	0.637148	0.289	0.26	7.17565e-16	TME4
TSTD1	2.22441e-20	0.426198	0.261	0.226	7.46024e-16	TME4
FUS1	4.04581e-20	0.340104	0.497	0.51	1.35689e-15	TME4
JUNB1	1.22818e-19	0.374746	0.616	0.65	4.11907e-15	TME4
PRDX2	1.31854e-19	0.507732	0.306	0.288	4.42214e-15	TME4
UBE2D31	1.74574e-19	0.372172	0.462	0.478	5.85485e-15	TME4
LY6E2	7.38185e-19	0.377279	0.505	0.515	2.47573e-14	TME4
AES1	8.4694e-19	0.457466	0.278	0.252	2.84047e-14	TME4
CHMP4A	1.33356e-18	0.483715	0.276	0.251	4.47248e-14	TME4
GYPC1	2.09151e-18	0.441599	0.294	0.27	7.01451e-14	TME4
NDFIP1	2.99099e-18	0.508662	0.272	0.25	1.00312e-13	TME4
APRT1	3.19813e-18	0.425612	0.407	0.418	1.07259e-13	TME4
HNRNPC	4.71451e-18	0.379972	0.474	0.495	1.58115e-13	TME4
MZT2A1	2.09432e-17	0.466156	0.294	0.273	7.02392e-13	TME4
PAK2	3.49861e-17	0.52967	0.269	0.249	1.17336e-12	TME4
RSRP11	3.6128e-17	0.447461	0.348	0.337	1.21166e-12	TME4
MBNL11	9.95228e-17	0.447823	0.36	0.355	3.3378e-12	TME4
STAT11	1.30613e-16	0.485177	0.369	0.361	4.38049e-12	TME4
CD481	1.61343e-16	0.309925	0.29	0.256	5.41112e-12	TME4
SRSF31	1.31839e-15	0.32932	0.48	0.503	4.42162e-11	TME4
CD532	3.07997e-15	0.346973	0.344	0.326	1.03296e-10	TME4
JPT1	3.76797e-14	0.417246	0.312	0.299	1.2637e-09	TME4
NKTR1	3.83097e-14	0.456589	0.275	0.258	1.28483e-09	TME4
ISCU	2.60592e-13	0.562443	0.269	0.258	8.73974e-09	TME4
EIF4A21	3.68971e-13	0.378167	0.431	0.452	1.23746e-08	TME4
HNRNPK	5.3662e-13	0.333408	0.448	0.476	1.79972e-08	TME4
ENO11	5.79768e-12	0.322388	0.453	0.464	1.94443e-07	TME4
RAN	4.19885e-11	0.314475	0.428	0.446	1.40821e-06	TME4
CDC421	1.48064e-10	0.27102	0.491	0.522	4.96576e-06	TME4
RSRC21	3.99637e-10	0.420897	0.311	0.311	1.3403e-05	TME4
SYF21	9.75006e-10	0.414505	0.287	0.282	3.26997e-05	TME4
GLRX1	2.38161e-09	0.535814	0.258	0.255	7.98744e-05	TME4
EIF3K	3.01903e-09	0.277272	0.486	0.532	0.000101252	TME4
C19orf531	4.0504e-09	0.352602	0.414	0.447	0.000135842	TME4
WIPF11	1.92306e-08	0.375926	0.273	0.266	0.000644955	TME4
CD442	3.16293e-08	0.250896	0.448	0.463	0.00106078	TME4
SUMO1	5.14917e-08	0.415411	0.308	0.318	0.00172693	TME4
SF3B11	5.35747e-08	0.409207	0.303	0.309	0.00179679	TME4
SNRPB1	1.04486e-07	0.348785	0.325	0.33	0.00350425	TME4
PRR131	1.26724e-07	0.392056	0.321	0.331	0.00425008	TME4
SAP18	1.26752e-07	0.350209	0.419	0.457	0.004251	TME4
CNBP	1.80641e-07	0.390252	0.349	0.371	0.00605833	TME4
XRCC5	2.15903e-07	0.403862	0.281	0.283	0.00724097	TME4
IRF11	3.95083e-07	0.398716	0.315	0.319	0.0132503	TME4
MPHOSPH81	1.23753e-06	0.415562	0.269	0.272	0.0415041	TME4
PGAM1	1.75103e-06	0.441587	0.306	0.317	0.0587259	TME4
ARGLU1	2.05976e-06	0.365105	0.326	0.338	0.0690803	TME4
TAX1BP1	2.07399e-06	0.428998	0.262	0.264	0.0695574	TME4
ACTR31	3.53428e-06	0.310055	0.362	0.379	0.118533	TME4
CLK11	5.18466e-06	0.406742	0.277	0.282	0.173883	TME4
SPCS1	5.25617e-06	0.293345	0.412	0.451	0.176281	TME4
GSTK11	5.66253e-06	0.395577	0.29	0.3	0.18991	TME4
PPP1CA	9.42073e-06	0.384135	0.309	0.323	0.315952	TME4
NOP531	1.44731e-05	0.27696	0.374	0.397	0.4854	TME4
DYNLRB1	1.47698e-05	0.399223	0.304	0.319	0.495349	TME4
EIF3H	1.71067e-05	0.378916	0.323	0.342	0.573723	TME4
RANBP1	9.90229e-05	0.343882	0.309	0.322	1	TME4
RGCC1	0.000106029	0.279699	0.259	0.253	1	TME4
RBMX	0.000124775	0.331581	0.266	0.271	1	TME4
HNRNPDL	0.000172965	0.287017	0.412	0.455	1	TME4
CUTA1	0.000182334	0.417003	0.325	0.355	1	TME4
DNAJC8	0.000292675	0.38165	0.259	0.267	1	TME4
PTGES3	0.000301656	0.300258	0.405	0.449	1	TME4
UBE2B	0.000328332	0.414011	0.287	0.305	1	TME4
RTRAF	0.000420244	0.373107	0.302	0.324	1	TME4
NDUFS5	0.000618672	0.276611	0.449	0.51	1	TME4
TAF1D	0.000771717	0.346693	0.262	0.269	1	TME4
SERBP1	0.000780576	0.316236	0.383	0.423	1	TME4
SLC25A3	0.000875857	0.274552	0.411	0.457	1	TME4
PSMB3	0.000904093	0.32165	0.376	0.417	1	TME4
YWHAQ	0.00103157	0.427945	0.275	0.292	1	TME4
PSMD8	0.00117994	0.399658	0.304	0.332	1	TME4
EIF3F	0.00170885	0.312332	0.347	0.379	1	TME4
C11orf58	0.00234638	0.31405	0.357	0.396	1	TME4
PSMB1	0.00280421	0.322195	0.388	0.44	1	TME4
LRRFIP11	0.00292199	0.254108	0.359	0.382	1	TME4
AKAP131	0.00356943	0.306662	0.316	0.338	1	TME4
ANKRD11	0.00398431	0.387573	0.248	0.258	1	TME4
SRRM11	0.00445288	0.311555	0.368	0.409	1	TME4
SCAND1	0.00462277	0.395717	0.286	0.31	1	TME4
ARPC4	0.00467074	0.335593	0.292	0.312	1	TME4
PSMA1	0.00734311	0.370748	0.286	0.311	1	TME4
VAMP21	0.00762937	0.290988	0.244	0.251	1	TME4
NDUFA6	0.00821284	0.259981	0.236	0.287	1	TME4
SEM1	0.00983545	0.294434	0.386	0.436	1	TME4
IGHG3	0	5.58065	0.847	0.175	0	TME5
IGLC3	0	4.93593	0.562	0.177	0	TME5
IGHG4	0	4.8767	0.803	0.1	0	TME5
IGHGP	0	4.85696	0.465	0.05	0	TME5
IGHA1	0	4.66199	0.435	0.15	0	TME5
IGLC2	0	4.58981	0.668	0.248	0	TME5
IGKC	0	4.09432	0.958	0.506	0	TME5
JCHAIN	0	3.60502	0.692	0.092	0	TME5
IGHG1	0	3.5555	0.866	0.23	0	TME5
MZB1	0	3.39701	0.986	0.098	0	TME5
IGHG2	0	2.99616	0.417	0.052	0	TME5
SSR4	0	2.77114	0.997	0.557	0	TME5
IGHM	0	2.71829	0.362	0.123	0	TME5
XBP1	0	2.48874	0.972	0.34	0	TME5
DERL3	0	2.16873	0.761	0.062	0	TME5
SEC11C	0	2.03472	0.905	0.203	0	TME5
FKBP11	0	1.83371	0.866	0.137	0	TME5
PRDX4	0	1.78819	0.856	0.197	0	TME5
HERPUD1	0	1.71888	0.958	0.437	0	TME5
CD79A	0	1.62729	0.694	0.095	0	TME5
HSP90B1	0	1.52187	0.943	0.465	0	TME5
ITM2C	0	1.442	0.772	0.139	0	TME5
TNFRSF17	0	1.34247	0.579	0.042	0	TME5
FKBP2	0	1.25096	0.885	0.321	0	TME5
JSRP1	0	1.18485	0.374	0.011	0	TME5
IGLV3-1	0	1.14863	0.295	0.017	0	TME5
CD38	0	1.11489	0.567	0.087	0	TME5
SSR31	0	1.0975	0.849	0.341	0	TME5
SPCS2	0	1.09003	0.934	0.45	0	TME5
FCRL5	0	1.06745	0.495	0.036	0	TME5
SELENOS1	0	1.04771	0.84	0.302	0	TME5
SDF2L1	0	1.02531	0.766	0.236	0	TME5
SPCS3	0	1.02123	0.771	0.262	0	TME5
ERLEC11	0	0.950822	0.645	0.176	0	TME5
DNAJB9	0	0.933999	0.615	0.139	0	TME5
SPCS11	0	0.907229	0.886	0.423	0	TME5
TENT5C	0	0.905483	0.542	0.082	0	TME5
POU2AF1	0	0.861837	0.412	0.042	0	TME5
MANF	0	0.847108	0.655	0.21	0	TME5
LMAN11	0	0.834775	0.666	0.221	0	TME5
PLPP5	0	0.833461	0.548	0.106	0	TME5
PDK1	0	0.811264	0.402	0.055	0	TME5
PIM2	0	0.804933	0.464	0.088	0	TME5
AC012236.1	0	0.747729	0.312	0.015	0	TME5
SEL1L	0	0.731657	0.486	0.119	0	TME5
HIST1H1C	0	0.730189	0.384	0.109	0	TME5
CRELD2	0	0.726426	0.532	0.139	0	TME5
BTG21	0	0.703302	0.697	0.282	0	TME5
NUCB2	0	0.703071	0.577	0.164	0	TME5
SPAG4	0	0.680097	0.314	0.022	0	TME5
RAB30	0	0.651734	0.312	0.048	0	TME5
UBE2J1	0	0.64046	0.508	0.159	0	TME5
ANKRD281	0	0.638054	0.564	0.22	0	TME5
TXNDC15	0	0.637134	0.482	0.118	0	TME5
HSPA51	0	0.637018	0.728	0.341	0	TME5
TRIB1	0	0.636753	0.359	0.087	0	TME5
SLAMF7	0	0.602534	0.371	0.068	0	TME5
SELENOK	0	0.600502	0.752	0.336	0	TME5
HM13	0	0.586119	0.609	0.231	0	TME5
ERN1	0	0.586074	0.347	0.085	0	TME5
RABAC11	0	0.570256	0.819	0.393	0	TME5
TPD52	0	0.557148	0.434	0.1	0	TME5
TXNDC11	0	0.529467	0.327	0.07	0	TME5
KDELR11	0	0.497316	0.585	0.228	0	TME5
TP53INP1	0	0.497258	0.333	0.078	0	TME5
CPEB4	0	0.486415	0.381	0.122	0	TME5
ALG5	0	0.484992	0.44	0.129	0	TME5
ARSA	0	0.484121	0.333	0.071	0	TME5
ISG202	0	0.472761	0.84	0.345	0	TME5
SPATS2	0	0.46721	0.32	0.077	0	TME5
KLF13	0	0.455949	0.393	0.103	0	TME5
ST6GALNAC4	0	0.449235	0.271	0.049	0	TME5
MYDGF1	0	0.448293	0.631	0.279	0	TME5
RRBP11	0	0.445652	0.597	0.252	0	TME5
EAF2	0	0.442363	0.272	0.049	0	TME5
MEI1	0	0.43335	0.254	0.037	0	TME5
DERL1	0	0.408336	0.463	0.162	0	TME5
TMEM208	0	0.401363	0.508	0.193	0	TME5
SRPRB	0	0.400988	0.354	0.099	0	TME5
GMPPB	0	0.383777	0.25	0.06	0	TME5
ZBP1	0	0.381596	0.259	0.045	0	TME5
SEL1L3	0	0.366239	0.276	0.069	0	TME5
ST6GAL1	0	0.362123	0.286	0.077	0	TME5
FBXW7	0	0.358323	0.323	0.09	0	TME5
HSPA13	0	0.349281	0.256	0.057	0	TME5
SEC14L1	0	0.337035	0.412	0.142	0	TME5
CLPTM1L	0	0.334961	0.295	0.092	0	TME5
ICAM2	0	0.308033	0.328	0.08	0	TME5
DNAJC1	0	0.306121	0.436	0.162	0	TME5
SAR1B	3.93073e-306	0.336565	0.394	0.144	1.31829e-301	TME5
SIL1	7.05225e-304	0.33785	0.304	0.097	2.36518e-299	TME5
SEC61B	4.4926e-303	0.583383	0.907	0.526	1.50673e-298	TME5
AC007952.4	1.07856e-287	0.339697	0.352	0.124	3.61728e-283	TME5
TECR	1.78906e-283	0.288354	0.468	0.188	6.00014e-279	TME5
TRAM11	1.0297e-274	0.366986	0.611	0.278	3.45341e-270	TME5
RPN2	2.76677e-268	0.438979	0.566	0.259	9.2792e-264	TME5
NANS1	1.26327e-252	0.283301	0.389	0.153	4.23675e-248	TME5
PDIA6	2.70428e-252	0.385133	0.694	0.339	9.06962e-248	TME5
CREB3L2	4.16975e-218	0.285329	0.316	0.121	1.39845e-213	TME5
SRM	1.2723e-214	0.282307	0.316	0.122	4.26703e-210	TME5
SERP1	1.15676e-211	0.453649	0.838	0.482	3.87954e-207	TME5
TOR3A	6.82961e-211	0.287601	0.254	0.09	2.29051e-206	TME5
2022-06-02	1.30891e-195	0.736873	0.867	0.645	4.38982e-191	TME5
H1FX	1.25967e-194	0.545111	0.499	0.25	4.22467e-190	TME5
CYBA1	1.61156e-187	0.384861	0.974	0.695	5.40485e-183	TME5
TMEM591	1.9546e-184	0.321658	0.778	0.43	6.55535e-180	TME5
PDIA41	8.88904e-169	0.288866	0.404	0.19	2.98121e-164	TME5
TMEM2581	1.73764e-152	0.33462	0.875	0.54	5.8277e-148	TME5
CYTOR1	2.95897e-124	0.473305	0.547	0.313	9.9238e-120	TME5
SUB11	3.38942e-107	0.295818	0.898	0.612	1.13674e-102	TME5
MS4A1	0	3.44528	0.782	0.026	0	TME6
CD79A1	0	2.35903	0.656	0.098	0	TME6
BANK1	0	2.24602	0.495	0.014	0	TME6
CD372	0	1.99103	0.813	0.315	0	TME6
VPREB3	0	1.89959	0.351	0.017	0	TME6
TNFRSF13C	0	1.88719	0.398	0.018	0	TME6
CD79B	0	1.77656	0.423	0.077	0	TME6
POU2F2	0	1.64987	0.431	0.102	0	TME6
SMIM14	0	1.54015	0.401	0.137	0	TME6
CD831	0	1.49834	0.508	0.188	0	TME6
BCL11A	0	1.49685	0.329	0.04	0	TME6
MEF2C1	0	1.47343	0.538	0.225	0	TME6
CD22	0	1.39994	0.275	0.019	0	TME6
BASP12	0	1.36691	0.478	0.204	0	TME6
IRF8	0	1.3589	0.377	0.092	0	TME6
ADAM28	0	1.31487	0.296	0.056	0	TME6
RALGPS2	0	1.28592	0.277	0.04	0	TME6
LTB2	0	1.22236	0.676	0.238	0	TME6
HLA-DQB11	0	1.22155	0.771	0.302	0	TME6
TXNIP2	0	1.19178	0.813	0.617	0	TME6
ARHGAP24	0	1.18657	0.257	0.039	0	TME6
2022-03-11	0	1.16237	0.318	0.108	0	TME6
CD522	0	1.13613	0.88	0.44	0	TME6
FCMR	0	1.06055	0.26	0.051	0	TME6
RPS272	0	1.05567	1	0.993	0	TME6
RIPOR2	0	1.04733	0.337	0.1	0	TME6
RPL391	0	1.03314	0.999	0.982	0	TME6
EEF1B21	0	1.01722	0.827	0.66	0	TME6
RPL302	0	1.01579	0.991	0.945	0	TME6
CD691	0	1.00865	0.603	0.297	0	TME6
BTG12	0	1.00539	0.938	0.712	0	TME6
SELL1	0	0.985572	0.327	0.11	0	TME6
RPS231	0	0.979741	0.995	0.957	0	TME6
RPS292	0	0.950989	0.992	0.947	0	TME6
CXCR42	0	0.940145	0.788	0.485	0	TME6
HLA-DRA1	0	0.906873	0.991	0.488	0	TME6
HLA-DQA11	0	0.896546	0.731	0.273	0	TME6
RPS211	0	0.887124	0.942	0.821	0	TME6
RPS3A1	0	0.880737	0.992	0.943	0	TME6
RPS8	0	0.879956	0.996	0.969	0	TME6
RPL211	0	0.87803	0.996	0.965	0	TME6
RPL371	0	0.874767	0.99	0.947	0	TME6
HLA-DPB11	0	0.872971	0.881	0.424	0	TME6
RPL111	0	0.867912	0.999	0.97	0	TME6
RPL341	0	0.851345	0.999	0.98	0	TME6
PLAC8	0	0.85069	0.269	0.082	0	TME6
MT-ND31	0	0.847494	0.974	0.958	0	TME6
RPS121	0	0.842333	0.998	0.982	0	TME6
RPL91	0	0.84202	0.978	0.918	0	TME6
RPSA2	0	0.837138	0.939	0.822	0	TME6
RPL181	0	0.805056	0.99	0.941	0	TME6
FAU1	0	0.804317	0.989	0.949	0	TME6
RPS11	0	0.787983	0.961	0.896	0	TME6
RPL321	0	0.782885	0.998	0.977	0	TME6
HLA-DPA11	0	0.778331	0.875	0.442	0	TME6
RPS27A1	0	0.76631	0.995	0.972	0	TME6
RPS281	0	0.761405	0.998	0.983	0	TME6
CD741	0	0.755216	0.985	0.639	0	TME6
RPL51	0	0.738448	0.933	0.846	0	TME6
HLA-DRB11	0	0.73193	0.917	0.461	0	TME6
RPL18A1	0	0.730248	0.991	0.964	0	TME6
RPL221	0	0.717298	0.94	0.853	0	TME6
RPLP21	0	0.715833	0.995	0.973	0	TME6
RPS71	0	0.71536	0.961	0.896	0	TME6
RPL191	0	0.710285	0.994	0.967	0	TME6
RPL131	0	0.70326	0.999	0.991	0	TME6
EEF1A11	0	0.70315	0.999	0.986	0	TME6
RPL361	0	0.699581	0.984	0.941	0	TME6
RPL282	0	0.689367	0.997	0.981	0	TME6
RPL141	0	0.689033	0.966	0.893	0	TME6
RPL12	0	0.681718	0.992	0.96	0	TME6
RPS131	0	0.671577	0.978	0.924	0	TME6
RPS5	0	0.671114	0.959	0.895	0	TME6
RPL291	0	0.659792	0.974	0.919	0	TME6
MT-ATP61	0	0.652904	0.985	0.972	0	TME6
RPS251	0	0.643228	0.979	0.927	0	TME6
RPS15A2	0	0.64081	0.997	0.975	0	TME6
RPL35A1	0	0.626473	0.984	0.942	0	TME6
RPS6	0	0.624391	0.989	0.948	0	TME6
RPL8	0	0.595837	0.978	0.94	0	TME6
RPL7A1	0	0.593141	0.962	0.897	0	TME6
RPS141	0	0.586363	0.996	0.983	0	TME6
RPLP11	0	0.582263	0.999	0.996	0	TME6
RPL261	0	0.580619	0.982	0.939	0	TME6
RPS18	0	0.575826	0.997	0.982	0	TME6
RPS22	0	0.566205	0.998	0.978	0	TME6
MT-CO21	0	0.564509	0.998	0.993	0	TME6
RPS161	0	0.556543	0.979	0.939	0	TME6
RPS31	0	0.545428	0.983	0.944	0	TME6
MT-CO31	0	0.539527	0.997	0.993	0	TME6
RPL411	0	0.510245	0.999	0.995	0	TME6
MALAT12	0	0.486638	0.999	0.998	0	TME6
RPL102	0	0.437579	1	0.994	0	TME6
RPS4X	3.14077e-304	0.502721	0.99	0.968	1.05335e-299	TME6
RPL31	8.84565e-301	0.557153	0.983	0.942	2.96665e-296	TME6
STK17A2	1.0445e-298	0.947367	0.486	0.232	3.50303e-294	TME6
RPS151	5.98292e-295	0.439334	0.994	0.981	2.00655e-290	TME6
TPT11	6.70749e-294	0.482424	0.983	0.958	2.24956e-289	TME6
SMAP21	9.51153e-294	1.04233	0.447	0.213	3.18998e-289	TME6
NACA2	1.64522e-289	0.640421	0.911	0.84	5.51772e-285	TME6
CD482	3.24018e-287	0.937565	0.49	0.245	1.08669e-282	TME6
RPL10A2	2.91637e-276	0.57178	0.942	0.872	9.78094e-272	TME6
LAPTM51	5.55764e-274	0.788881	0.716	0.435	1.86392e-269	TME6
MT-CYB1	4.74115e-270	0.591345	0.987	0.967	1.59009e-265	TME6
MT-CO12	4.7327e-266	0.427269	0.999	0.995	1.58725e-261	TME6
PRKCB	1.08911e-258	0.878246	0.285	0.105	3.65267e-254	TME6
UBA521	1.51523e-255	0.502948	0.955	0.907	5.08177e-251	TME6
SWAP70	8.09139e-250	0.948527	0.272	0.102	2.71369e-245	TME6
LIMD22	9.63388e-240	0.894935	0.493	0.268	3.23101e-235	TME6
HLA-DRB51	7.74153e-237	0.507596	0.492	0.239	2.59635e-232	TME6
LY861	1.11005e-236	0.886634	0.256	0.094	3.72288e-232	TME6
REL3	1.97626e-235	0.906291	0.535	0.308	6.62797e-231	TME6
EZR2	3.27956e-227	0.988851	0.488	0.278	1.0999e-222	TME6
RPS241	7.3964e-222	0.419296	0.98	0.954	2.48061e-217	TME6
RPS9	3.3034e-215	0.439533	0.97	0.935	1.10789e-210	TME6
MT-ND41	4.22326e-214	0.417967	0.994	0.986	1.4164e-209	TME6
RPL37A	8.75388e-214	0.469432	0.972	0.944	2.93588e-209	TME6
TSC22D32	6.67682e-213	0.66378	0.763	0.58	2.23927e-208	TME6
MT-ND1	3.60431e-210	0.458929	0.973	0.946	1.20881e-205	TME6
CD24	3.20598e-207	0.64012	0.293	0.121	1.07522e-202	TME6
RPL242	6.05523e-200	0.476489	0.928	0.877	2.0308e-195	TME6
RPL15	2.66993e-199	0.41077	0.983	0.953	8.95442e-195	TME6
RPS191	1.32938e-198	0.383297	0.994	0.984	4.45849e-194	TME6
HLA-DMB1	1.45277e-195	0.835031	0.371	0.181	4.87229e-191	TME6
RPL62	2.73557e-195	0.453758	0.94	0.893	9.17457e-191	TME6
RHOH1	1.73504e-185	0.786113	0.343	0.163	5.81898e-181	TME6
NCF11	1.17089e-181	0.850006	0.333	0.163	3.92694e-177	TME6
ISG203	2.64601e-180	0.753117	0.566	0.361	8.87419e-176	TME6
PRDM2	7.49664e-179	0.878959	0.31	0.147	2.51422e-174	TME6
RPS20	3.75537e-173	0.50687	0.922	0.849	1.25948e-168	TME6
PPM1K	4.13824e-172	0.822585	0.302	0.142	1.38788e-167	TME6
RPL13A1	7.12254e-171	0.435742	0.989	0.96	2.38876e-166	TME6
RPL35	4.48663e-167	0.390707	0.967	0.942	1.50473e-162	TME6
PNISR2	4.6882e-165	0.756764	0.583	0.428	1.57233e-160	TME6
RCSD1	2.00375e-161	0.792458	0.259	0.115	6.72016e-157	TME6
SP110	1.48861e-156	0.805151	0.38	0.213	4.99248e-152	TME6
HLA-DMA1	6.43882e-153	0.67237	0.472	0.281	2.15945e-148	TME6
RACK1	9.45987e-152	0.44548	0.894	0.835	3.17265e-147	TME6
EVI2B1	5.43353e-151	0.816696	0.36	0.201	1.8223e-146	TME6
IKZF3	1.42336e-148	0.594541	0.256	0.111	4.77368e-144	TME6
HLA-E2	5.31823e-142	0.493997	0.807	0.715	1.78363e-137	TME6
RPL23A1	1.72982e-137	0.449255	0.931	0.861	5.80147e-133	TME6
STK42	1.98525e-132	0.656643	0.503	0.338	6.65813e-128	TME6
RPL381	4.60743e-132	0.510673	0.856	0.795	1.54524e-127	TME6
RPL23	1.88572e-130	0.464353	0.859	0.794	6.32432e-126	TME6
RAC22	1.95064e-129	0.594758	0.466	0.291	6.54207e-125	TME6
TRIM38	2.29147e-123	0.734262	0.274	0.142	7.68512e-119	TME6
CD533	3.83991e-120	0.724332	0.467	0.319	1.28783e-115	TME6
1962-09-01	4.71879e-119	0.684351	0.395	0.246	1.58259e-114	TME6
DDX52	3.80854e-118	0.43569	0.846	0.791	1.27731e-113	TME6
RPL27A	4.68499e-118	0.404554	0.961	0.916	1.57125e-113	TME6
SYPL1	1.14186e-117	0.724908	0.326	0.188	3.82956e-113	TME6
TNFAIP8	7.88952e-117	0.681206	0.328	0.187	2.64599e-112	TME6
MT-ND51	6.68672e-116	0.499212	0.847	0.781	2.24259e-111	TME6
KLF2	9.78156e-115	0.734436	0.35	0.207	3.28054e-110	TME6
CORO1A2	2.98451e-113	0.481955	0.569	0.392	1.00094e-108	TME6
ANKRD44	8.74895e-111	0.643719	0.285	0.154	2.93422e-106	TME6
ATP2B11	2.15518e-109	0.742637	0.282	0.157	7.22804e-105	TME6
KIAA15512	6.7531e-109	0.611803	0.338	0.195	2.26486e-104	TME6
[truncated: 5,921 more rows]

## Sheet: TableS7
Supplementary Table 7. Cell number matrix (Sample by Cluster) of scRNA-seq, related to figure3a and 3b
	Ep1	Ep2	Ep3	Ep4	Ep5	Ep6	Ep7	Ep8	Ep9	Ep10	Ep11	Ep12	Ep13	Ep14	Ep15	Ep16	Ep17	Ep18	Ep19	Ep20	Ep21	Ep22	Ep23	Ep24	Ep25	Ep26	Ep27	Ep28	Ep29	Ep30	total
GSM4909281_TN_MH0126	5	0	0	0	0	0	0	0	1	0	0	0	0	0	6	0	0	0	1250	0	0	0	0	0	0	0	3	0	0	0	1265
GSM4909282_TN_MH0135	14418	0	0	0	0	0	0	0	0	0	0	0	0	0	1	0	0	0	3	0	0	0	1	0	0	0	0	0	0	0	14423
GSM4909283_TN_SH0106	0	0	0	0	23	1	0	0	0	0	0	0	0	0	20	0	0	1	12	0	0	0	11	0	0	0	0	0	0	0	68
GSM4909284_TN_MH0114_T2	1	0	0	0	58	0	5	0	0	0	1	0	0	0	6	0	0	0	1	0	0	0	24	0	0	0	0	0	108	0	204
GSM4909285_TN_B1_MH4031	2	0	0	0	19	5166	0	0	0	0	0	0	0	1	12	0	0	0	4	0	0	0	5	0	0	0	0	0	0	0	5209
GSM4909286_TN_B1_MH0131	0	0	0	0	0	0	0	4871	0	0	0	0	0	0	0	0	0	0	1	0	0	0	0	0	0	0	2	0	0	0	4874
GSM4909287_TN_B1_Tum0554	5	0	0	0	41	0	2	0	0	0	0	0	0	0	124	0	0	0	763	0	0	0	113	0	0	0	7	0	0	0	1055
GSM4909288_TN_B1_MH0177	11	0	0	0	51	1	10	1	0	1	0	0	0	0	145	0	0	0	348	0	0	0	138	0	0	0	3	0	0	0	709
GSM4909289_HER2_AH0308	0	0	1	1	15	0	7	0	0	0	0	0	0	0	46	3261	0	0	1	0	0	0	91	0	0	0	10	0	0	0	3433
GSM4909290_HER2_PM0337	0	0	0	0	2	0	7	0	0	0	0	0	3870	4	1	0	0	0	0	0	0	0	1	0	0	0	0	0	0	0	3885
GSM4909291_HER2_MH0031	0	0	0	2	0	0	6	0	0	1	0	1	0	2	0	0	0	0	0	0	1	0	0	0	0	1599	0	0	0	0	1612
GSM4909292_HER2_MH0069	0	0	1	0	0	0	133	0	0	0	0	0	0	0	1	0	0	0	0	0	0	0	1	0	0	3	0	0	0	0	139
GSM4909293_HER2_MH0161	0	1	1	2	252	0	16	0	0	0	0	0	0	0	168	0	0	3106	2	0	0	0	4	0	0	0	7	0	0	0	3559
GSM4909294_HER2_MH0176	1	0	1	0	43	0	4557	0	0	1	1	1	0	2	308	0	0	0	5	0	0	0	91	0	0	0	31	1	0	1	5044
GSM4909295_ER_AH0319	3	0	0	0	39	0	6	0	0	1	0	1	0	0	40	0	0	0	517	0	0	0	19	0	0	0	0	0	0	0	626
GSM4909296_ER_MH0001	0	0	0	1	5	0	1	0	0	10	0	3935	0	1	19	0	0	0	0	0	0	0	2	1	0	0	0	0	0	0	3975
GSM4909297_ER_MH0125	0	1	1	3	10	0	2	0	0	2	0	1	0	3780	40	0	0	0	1	0	1	0	4	0	0	0	0	0	0	0	3846
GSM4909298_ER_PM0360	0	0	0	3	214	0	9	0	1	0	0	1	0	1	86	0	0	0	0	0	0	0	15	0	1710	0	1	0	0	0	2041
GSM4909299_ER_MH0114_T3	0	1	2	4	2511	0	61	0	0	2	0	1	0	2	1291	0	0	0	2	1	0	2	939	1691	0	0	4	0	0	0	6514
GSM4909300_ER_MH0032	0	0	2	1	288	0	9	0	0	0	0	0	0	0	177	0	0	0	0	0	0	0	12	0	0	0	0	0	0	100	589
GSM4909301_ER_MH0042	0	0	2	2	0	0	0	0	0	2	0	1	0	2	2	0	0	0	0	2911	0	0	0	0	0	0	0	0	0	0	2922
GSM4909302_ER_MH0025	0	0	5	0	1	0	3	0	0	4410	0	6	0	1	22	0	0	0	0	0	1	0	16	0	0	0	2	0	0	0	4467
GSM4909303_ER_MH0151	0	0	4	4	354	0	28	0	4	1	0	12	0	0	21	0	0	0	0	0	4	0	15	0	0	0	0	161	0	0	608
GSM4909304_ER_MH0163	0	0	0	0	0	0	0	0	4531	3	0	0	0	0	4	0	0	0	1	0	0	0	4	0	0	0	35	0	0	0	4578
GSM4909305_ER_MH0029_7C	0	0	2039	2	33	0	0	0	1	1	0	1	0	9	261	0	0	0	0	0	4	1	9	3	0	0	1	0	0	0	2365
GSM4909306_ER_MH0029_9C	0	0	6648	6	21	0	2	0	0	2	0	1	0	10	158	0	0	0	0	0	0	0	10	0	1	0	3	0	0	0	6862
GSM4909307_ER_MH0040	0	5537	0	0	5	0	0	0	0	0	0	0	0	5	67	0	0	0	0	0	0	0	2	0	0	0	27	0	0	0	5643
GSM4909308_ER_MH0040_LN	0	5030	0	0	0	0	0	0	0	0	0	1	0	26	0	0	0	0	0	0	0	0	0	0	0	0	31	0	0	0	5088
GSM4909309_ER_MH0043_T	0	0	0	1	30	0	1	0	0	2	0	0	0	0	238	0	0	0	0	2	2444	0	125	0	0	0	53	0	0	0	2896
GSM4909310_ER_MH0043_LN	0	0	0	0	0	0	0	0	0	0	0	0	0	0	0	0	0	0	0	0	286	0	0	0	0	0	0	0	0	0	286
GSM4909311_ER_MH0056_T	0	0	0	671	0	0	0	0	0	0	0	3	0	0	27	0	0	0	0	0	0	3	2	2	0	0	0	0	0	0	708
GSM4909312_ER_MH0056_LN	0	0	4	6591	2	0	0	0	1	2	0	1	0	0	0	0	0	0	0	0	0	1	0	0	0	0	0	0	0	0	6602
GSM4909313_ER_MH0064_T	0	0	11	78	1388	0	4	0	0	3	0	0	0	1	228	0	0	1	0	0	1	1754	29	17	0	0	1	0	0	0	3516
GSM4909314_ER_MH0064_LN	0	1	0	21	0	0	0	0	0	0	0	0	0	0	0	0	0	0	0	0	0	476	0	0	0	0	0	0	0	0	498
GSM4909315_ER_MH0167_T	0	0	0	0	0	0	6	0	1	0	3922	0	0	0	0	0	0	0	0	0	0	0	0	0	0	0	12	0	0	0	3941
GSM4909316_ER_MH0167_LN	0	0	0	0	0	0	2	0	0	1	399	0	0	0	0	0	0	0	0	0	0	0	0	0	0	0	1	0	0	0	403
GSM4909317_ER_MH0173_T	0	0	0	0	76	0	8	0	1	1	0	1	0	2	208	0	2324	0	3	0	0	0	219	0	0	0	62	0	0	1	2906
GSM4909318_ER_MH0173_LN	0	0	0	2	0	0	1	0	0	0	0	0	0	0	0	0	867	0	0	0	0	0	0	0	0	0	2	0	0	0	872
total	14446	10571	8722	7395	5481	5168	4886	4872	4541	4446	4323	3968	3870	3849	3727	3261	3191	3108	2914	2914	2742	2237	1902	1714	1711	1602	298	162	108	102	118231

## Sheet: TableS8
Supplementary Table 8. Differential motif analysis between Ep10 and Ep11, related to figure 5a
	MeanDiff	minus log10(FDR)
ERE.NR..IR3_71	-2.80016	33.8372
AP.1.bZIP_1	-4.31469	29.9537
Atf3.bZIP_12	-4.31462	29.9537
BATF.bZIP_20	-4.3944	29.9537
Fosl2.bZIP_86	-4.32846	29.9537
Fra1.bZIP_98	-4.34865	29.9537
Fra2.bZIP_99	-4.30215	29.9537
Jun.AP1.bZIP_141	-4.32511	29.9537
Bach2.bZIP_17	-3.66894	28.6085
GRHL2.CP2_119	1.43169	25.7227
NF.E2.bZIP_179	-2.5658	25.0161
Bach1.bZIP_16	-2.48721	24.9469
Nrf2.bZIP_192	-2.25049	22.9249
MafK.bZIP_158	-1.81436	22.6538
MafA.bZIP_156	-1.46487	20.7973
Esrrb.NR_75	-1.14388	15.2333
RORgt.NR_246	-0.935532	14.7744
SF1.NR_253	-0.960083	11.4883
Erra.NR_73	-0.96288	11.3744
Reverb.NR..DR2_240	-0.982495	10.91
ARE.NR_6	-0.928857	10.7996
Nr5a2.NR_154	-0.886153	10.3886
Sox9.HMG_265	-0.824161	9.53083
THRa.NR_299	-0.763953	9.09013
Unknown.ESC.element.._74	-0.903891	8.75464
RAR.RXR.NR..DR5_49	-0.781641	8.74461
RARg.NR_236	-0.784721	8.71529
IRF1.IRF_136	0.634857	8.45499
Tgif2.Homeobox_296	-0.730997	8.42325
Tbx5.T.box_285	-0.683203	8.27955
RUNX.AML.Runt_250	-0.739507	8.24733
ETS.RUNX.ETS.Runt_80	-0.608889	8.16657
Mef2a.MADS_161	0.60534	7.28083
IRF2.IRF_137	0.592494	7.15173
TEAD.TEA_294	0.684717	7.10409
ZNF322.Zf_320	-0.796956	7.02828
Tbet.T.box_282	-0.569993	6.93593
RUNX2.Runt_249	-0.608161	6.74662
Fox.Ebox.Forkhead.bHLH_90	-0.839143	6.7195
NPAS.bHLH_189	-0.587757	6.25803
RAR.RXR.NR..DR5_50	-0.701055	6.16314
VDR.NR..DR3_303	-0.690484	6.14383
NFkB.p65.Rel.RHD_180	0.612399	6.11339
TEAD4.TEA_293	0.565456	6.11339
THRb.NR_300	-0.618827	6.01896
c.Myc.bHLH_38	-0.566781	5.9217
Tbx20.T.box_284	-0.508786	5.75721
Srebp1a.bHLH_269	-0.562104	5.49836
E2A.bHLH..near_PU.1_57	-0.664102	5.49241
TR4.NR..DR1_298	-0.55842	5.48134
PPARE.NR..DR1_227	-0.590102	5.47838
Lhx3.Homeobox_152	0.482361	5.40619
ZFX.Zf_311	-0.636352	5.37186
ZNF711.Zf_331	-0.636352	5.37186
PR.NR_231	-0.551335	5.30495
Srebp2.bHLH_270	-0.498281	5.29009
RXR.NR..DR1_251	-0.596372	5.20261
Zic.Zf_312	-0.542934	5.01903
FXR.NR..IR1_100	-0.564984	4.94619
ZNF16.Zf_315	-0.445778	4.90811
ZNF165.Zf_314	-0.478989	4.78027
Gata6.Zf_109	-0.547489	4.72889
Egr1.Zf_62	-0.475135	4.72051
GLI3.Zf_116	-0.537409	4.6617
Tgif1.Homeobox_295	-0.444858	4.65323
NPAS2.bHLH_188	-0.468255	4.49853
Lhx1.Homeobox_150	0.456347	4.4722
Mef2d.MADS_164	0.442885	4.3233
CTCF.Zf_43	-0.804883	4.29156
COUP.TFII.NR_40	-0.55557	4.22935
Nr5a2.NR_190	-0.537591	4.20074
HNF4a.NR..DR1_126	-0.50911	4.19092
NFAT.AP1.RHD.bZIP_177	-0.443465	4.13647
Gata4.Zf_108	-0.519554	4.12375
Mef2c.MADS_163	0.423127	4.04267
Rfx5.HTH_244	-0.44249	3.89657
Tlx..NR_297	-0.62633	3.85636
ZNF382.Zf_321	-0.400806	3.83289
AR.halfsite.NR_7	-0.484999	3.76273
RBPJ.Ebox...bHLH_237	-0.503187	3.76273
TEAD2.TEA_292	0.441729	3.72306
Gata2.Zf_102	-0.478098	3.65248
Gata1.Zf_110	-0.465575	3.651
Tcf21.bHLH_287	-0.544122	3.57837
Meis1.Homeobox_165	-0.415822	3.46552
Oct2.POU.Homeobox_195	0.38255	3.41552
Ptf1a.bHLH_232	-0.419455	3.35548
NeuroD1.bHLH_173	-0.518405	3.34879
CArG.MADS_271	-0.381893	3.29699
HEB.bHLH_121	-0.479626	3.29286
RUNX.Runt_247	-0.404059	3.27205
Ap4.bHLH_4	-0.514632	3.26658
Ets1.distal.ETS_77	-0.437303	3.22801
JunD.bZIP_143	-0.352619	3.22504
MITF.bHLH_166	-0.378417	3.21697
PBX1.Homeobox_217	-0.377681	3.17863
Pax8.Paired.Homeobox_216	-0.467828	3.17433
LXRE.NR..DR4_155	-0.401603	3.11001
Atf2.bZIP_11	-0.355836	3.10323
MafF.bZIP_157	-0.391561	3.07784
c.Jun.CRE.bZIP_142	-0.378603	3.02794
EKLF.Zf_65	-0.389969	3.00038
Lhx2.Homeobox_151	0.366983	2.96619
RUNX1.Runt_248	-0.317459	2.96619
Hoxb4.Homeobox_131	-0.409906	2.95216
E2F7.E2F_55	0.335532	2.92607
p63.p53_207	-0.402371	2.92412
p53.p53_205	-0.37296	2.91493
BORIS.Zf_25	-0.516357	2.91172
ZNF467.Zf_325	-0.382171	2.8097
NF1.CTF_176	-0.519888	2.80183
ZNF41.Zf_324	-0.339441	2.78454
GRE.NR..IR3_118	-0.352411	2.78253
USF1.bHLH_301	-0.362933	2.77111
Foxa2.Forkhead_89	-0.427813	2.76788
EBF1.EBF_59	-0.410926	2.73897
GFY.Staf...Zf_115	0.356701	2.70673
Phox2a.Homeobox_221	0.320035	2.6931
E.box.bHLH_61	-0.399602	2.68293
Sox2.HMG_261	-0.385934	2.64756
Tbox.Smad.T.box.MAD_283	-0.361798	2.63631
FOXK2.Forkhead_92	-0.315984	2.58763
PAX5.Paired.Homeobox_210	-0.336336	2.58666
c.Myc.bHLH_39	-0.318053	2.50046
BMAL1.bHLH_23	-0.341124	2.49728
Egr2.Zf_63	-0.33587	2.45659
ZBTB33.Zf_308	0.275262	2.45659
E2F1.E2F_52	0.29685	2.39752
CHR.._36	0.288717	2.376
ISRE.IRF_140	0.320284	2.376
T1ISRE.IRF_280	0.283947	2.36525
EBF.EBF_58	-0.393884	2.33729
GFY.._114	0.286713	2.33519
n.Myc.bHLH_187	-0.317579	2.2797
Usf2.bHLH_302	-0.347689	2.27126
Sox15.HMG_260	-0.372864	2.26388
Nur77.NR_194	-0.334972	2.26072
HIF.1a.bHLH_122	0.300143	2.23859
PU.1.ETS_235	-0.320863	2.22703
GATA3.Zf_107	-0.313105	2.22386
EBNA1.EBV.virus_60	-0.313811	2.20912
ERG.ETS_72	-0.314012	2.20912
Nkx6.1.Homeobox_186	-0.278094	2.17892
Pdx1.Homeobox_219	-0.315242	2.15612
Nkx3.1.Homeobox_185	-0.300428	2.15501
Etv2.ETS_82	-0.280317	2.12925
FOXM1.Forkhead_94	-0.379594	2.07727
Atoh1.bHLH_15	-0.332696	2.06506
Tcf4.HMG_289	-0.257941	2.06395
CLOCK.bHLH_37	-0.310974	2.05478
Pitx1.Homeobox_225	0.27404	2.02161
Ronin.THAP_245	0.248126	2.00805
Atf7.bZIP_14	-0.27999	2.00544
Gfi1b.Zf_112	0.278055	2.00033
Sox3.HMG_262	-0.308774	1.9568
HOXB13.Homeobox_130	0.277339	1.9361
Max.bHLH_159	-0.310956	1.9194
NFkB.p65.RHD_208	0.384691	1.87096
Olig2.bHLH_202	-0.329424	1.84403
GATA3.Zf..DR4_103	0.29244	1.84009
E2F.E2F_56	0.249758	1.83708
ZNF416.Zf_323	-0.350495	1.82743
FOXA1.AR.Forkhead.NR_5	0.272748	1.78764
PRDM9.Zf_230	-0.291536	1.7641
STAT6.Stat_278	0.249132	1.73607
E2F6.E2F_54	0.234064	1.68171
Foxo1.Forkhead_95	-0.283227	1.65613
GATA.SCL.Zf.bHLH_111	-0.293909	1.63703
Isl1.Homeobox_139	-0.237564	1.62343
OCT.OCT.POU.Homeobox_201	0.186976	1.60362
Six2.Homeobox_255	0.222221	1.59637
EWS.ERG.fusion.ETS_83	-0.238307	1.55644
Brachyury.T.box_26	-0.231857	1.55619
OCT.OCT.POU.Homeobox.IR1_200	-0.238149	1.55619
STAT6.Stat_279	0.229672	1.55605
CTCF.SatelliteElement.Zf._44	-0.282995	1.5149
Rfx2.HTH_242	-0.271198	1.50783
ETS1.ETS_76	-0.211466	1.42822
Mef2b.MADS_162	0.223807	1.39787
Oct4.POU.Homeobox_196	0.244487	1.38693
GATA.Zf..IR4_106	0.258073	1.36443
GRE.NR..IR3_117	-0.249771	1.35691
RFX.HTH_243	-0.245077	1.33629
Sp1.Zf_266	0.24478	1.30202
HNF6.Homeobox_127	0.267039	1.28501
Stat3.il21.Stat_274	-0.245353	1.26571
X.box.HTH_304	-0.238882	1.25369
Pax7.Paired.Homeobox_215	0.228955	1.20711
ZNF692.Zf_330	-0.177177	1.17907
MyoG.bHLH_171	-0.241315	1.17363
Pax7.Paired.Homeobox..longest_213	0.209413	1.1216
Unknown.Homeobox_153	-0.174132	1.11102
Eomes.T.box_70	-0.216401	1.10349
NF1.halfsite.CTF_175	-0.282531	1.10123
GATA3.Zf..DR8_104	-0.247991	1.07733
Nanog.Homeobox_172	-0.194447	1.06325
SCL.bHLH_252	-0.230532	1.05662
bHLHE40.bHLH_22	0.176605	1.02808
HIF.1b.HLH_123	0.174611	1.02445
Pitx1.Ebox.Homeobox.bHLH_224	-0.231927	1.01577
AP.2alpha.AP2_3	-0.276507	0.976349
Smad2.MAD_256	-0.199736	0.974952
ETS.E.box.ETS.bHLH_78	-0.182636	0.943248
E2F4.E2F_53	0.186032	0.930719
IRF4.IRF_138	0.191869	0.912051
HOXD13.Homeobox_133	0.189099	0.907962
EWS.FLI1.fusion.ETS_84	-0.183753	0.899833
PRDM1.Zf_229	0.214545	0.899833
SPDEF.ETS_267	-0.182207	0.899833
bZIP.IRF.bZIP.IRF_29	-0.159062	0.890308
Foxo3.Forkhead_96	-0.189122	0.835247
Bcl6.Zf_21	-0.21236	0.822751
E2A.bHLH_51	-0.162312	0.820186
Ascl1.bHLH_9	-0.216339	0.802648
IRF.BATF.IRF.bZIP_19	-0.15772	0.802648
ZNF136.Zf_313	-0.17306	0.796215
AP.2gamma.AP2_2	-0.196487	0.784124
DMRT1.DM_47	-0.166559	0.784124
ZNF528.Zf_327	-0.170676	0.784124
Tcfcp2l1.CP2_291	0.108043	0.73467
Nkx2.1.Homeobox_182	-0.147438	0.72165
NFkB.p50.p52.RHD_204	0.155019	0.703291
Zfp809.Zf_310	-0.164351	0.703291
Pit1.1bp.Homeobox_222	0.152483	0.70164
STAT4.Stat_276	-0.162236	0.70164
PU.1.IRF.ETS.IRF_234	-0.137556	0.68222
NFAT.RHD_178	0.150201	0.661832
STAT5.Stat_277	-0.159592	0.661345
Atf1.bZIP_10	-0.159699	0.644788
Cdx2.Homeobox_30	0.120294	0.638996
GFX.._113	0.122818	0.633229
Myf5.bHLH_169	-0.135705	0.621648
PGR.NR_220	-0.127371	0.603811
PU.1.IRF8.ETS.IRF_233	0.0984165	0.601642
ZNF317.Zf_319	-0.129785	0.597755
TCFL2.HMG_290	-0.103757	0.5842
ELF5.ETS_67	0.13411	0.542511
AMYB.HTH_167	0.108861	0.542511
SpiB.ETS_268	0.128783	0.536238
ZNF189.Zf_316	0.118684	0.536238
ZNF519.Zf_326	0.107267	0.525475
KLF10.Zf_144	-0.110119	0.520755
FoxL2.Forkhead_93	-0.151425	0.50191
HOXA2.Homeobox_128	-0.083893	0.50191
HRE.HSF_134	0.117191	0.50191
Bapx1.Homeobox_18	-0.100007	0.485652
CEBP.bZIP_34	0.121239	0.477436
Klf4.Zf_147	-0.143831	0.465129
Tcf12.bHLH_286	-0.0782057	0.458094
HRE.HSF_135	0.123682	0.450594
ZBTB18.Zf_307	-0.074204	0.444674
FOXA1.Forkhead_88	-0.15451	0.442336
Arnt.Ahr.bHLH_8	0.0864707	0.441717
FOXA1.Forkhead_87	-0.117775	0.441717
Pit1.Homeobox_223	0.114608	0.440391
KLF3.Zf_146	0.141606	0.43404
Brn2.POU.Homeobox_28	0.0989142	0.418984
Nkx2.2.Homeobox_183	-0.0932553	0.418984
Rfx1.HTH_241	-0.120608	0.41474
Pknox1.Homeobox_226	0.115454	0.412479
PAX5.Paired.Homeobox..condensed_211	-0.0923276	0.412183
Smad4.MAD_258	0.114993	0.398249
ZNF675.Zf_329	0.118352	0.386413
GATA.Zf..IR3_105	0.106697	0.380417
ETV1.ETS_81	-0.0961606	0.35335
PAX3.FKHR.fusion.Paired.Homeobox_209	0.0991794	0.348956
TATA.Box.TBP_281	0.0726248	0.343666
Atf4.bZIP_13	0.0807476	0.331575
Pax7.Paired.Homeobox..long_214	0.108871	0.312134
ZBTB12.Zf_306	0.106357	0.312134
ZNF669.Zf_328	-0.042714	0.312134
PRDM14.Zf_228	-0.0802763	0.303114
MYB.HTH_168	-0.0770097	0.300752
HIF2a.bHLH_124	0.0819812	0.29578
KLF14.Zf_145	0.0689446	0.29171
Stat3.Stat_275	0.0634566	0.291553
CEBP.CEBP.bZIP_33	-0.0803281	0.286925
Otx2.Homeobox_203	0.0821931	0.286925
ZSCAN22.Zf_332	-0.057208	0.256342
Elk1.ETS_68	0.0932985	0.255178
Nkx2.5.Homeobox_184	-0.106016	0.255178
ZNF415.Zf_322	-0.0755103	0.255178
CDX4.Homeobox_31	-0.0874701	0.252061
p53.p53_206	-0.0854883	0.252061
Cux2.Homeobox_45	0.0413123	0.225645
Rbpj1.._238	0.0915158	0.222392
MyoD.bHLH_170	-0.0444096	0.207005
ELF1.ETS_66	0.0822141	0.206571
Oct6.POU.Homeobox_199	-0.0593627	0.199572
CRE.bZIP_41	0.0180502	0.193033
OCT4.SOX2.TCF.NANOG.POU.Homeobox.HMG_198	0.0798069	0.191865
Smad3.MAD_257	-0.0344754	0.178298
Chop.bZIP_35	-0.0465637	0.171619
Elk4.ETS_69	0.0765899	0.170158
NF1.FOXA1.CTF.Forkhead_174	-0.0719629	0.170158
PAX6.Paired.Homeobox_212	-0.0401331	0.170158
GABPA.ETS_101	-0.0549388	0.156739
Sox10.HMG_259	-0.0378987	0.156044
Fli1.ETS_85	0.0669633	0.152523
GSC.Homeobox_120	0.0716615	0.152523
ETS.ETS_79	0.0312053	0.135709
ZNF264.Zf_318	0.00768611	0.128531
STAT1.Stat_273	-0.0150326	0.128256
CEBP.AP1.bZIP_32	0.00441094	0.126005
CRX.Homeobox_42	0.049764	0.126005
Pbx3.Homeobox_218	-0.0274682	0.125732
EHF.ETS_64	-0.0184251	0.124109
NRF1.NRF_191	-0.0360827	0.113165
Brn1.POU.Homeobox_27	0.0218945	0.0901528
KLF5.Zf_148	0.0240123	0.0901528
REST.NRSF.Zf_239	-0.0612533	0.0901528
Maz.Zf_160	-0.0364558	0.0861769
Foxh1.Forkhead_91	0.0517264	0.0819314
NRF.NRF_193	-0.0427353	0.0752685
DMRT6.DM_48	-0.0343112	0.0726657
NFY.CCAAT_181	-0.0126104	0.0719083
Mouse_Recombination_Hotspot.Zf_46	0.0657987	0.0708513
Sox6.HMG_264	-0.00681585	0.0661905
YY1.Zf_305	-0.0609289	0.0633715
Hnf1.Homeobox_125	-0.00476738	0.0588094
FOXP1.Forkhead_97	-0.035296	0.0553652
HOXA9.Homeobox_129	0.0231716	0.0553652
Tcf3.HMG_288	-0.0220932	0.0471865
Six1.Homeobox_254	0.0141737	0.044539
ZFP3.Zf_309	-0.0214559	0.0391078
Oct4.Sox17.POU.Homeobox.HMG_197	-0.00794344	0.0315536
ZNF143.STAF.Zf_272	0.0333925	0.0236109
BMYB.HTH_24	-0.00339156	0.0211371
Klf9.Zf_149	-0.058592	0.0211371
Znf263.Zf_317	-0.0242774	0.0211371
Hoxc9.Homeobox_132	0.00422472	0.0103497
Sox4.HMG_263	-0.0332765	0.00726752

## Sheet: TableS9
Supplementary Table 9. Differential motif analysis between Ep7 and Ep8, related to Supplementary figure 8a
	MeanDiff	minus log10(FDR)
Fli1.ETS_85	-1.39779	8.7743
Elk1.ETS_68	-1.30382	8.7038
ETS.ETS_79	-1.38344	8.7038
ETV1.ETS_81	-1.33445	8.7038
GABPA.ETS_101	-1.35741	8.7038
Ptf1a.bHLH_232	1.60613	8.7038
ZBTB18.Zf_307	1.51138	8.7038
Elk4.ETS_69	-1.33568	8.20844
ELF1.ETS_66	-1.25944	7.53934
Myf5.bHLH_169	1.39887	6.99995
MyoD.bHLH_170	1.17619	6.58955
Tcf21.bHLH_287	1.53773	6.41087
GFY.._114	-1.0051	6.10377
Ap4.bHLH_4	1.4983	5.98152
MyoG.bHLH_171	1.12624	5.83192
Ronin.THAP_245	-0.940647	5.82431
GFY.Staf...Zf_115	-0.955579	5.81331
Tcf12.bHLH_286	1.16906	5.81331
E2A.bHLH_51	1.19104	5.18851
ETS1.ETS_76	-0.770458	4.38065
Etv2.ETS_82	-0.83151	4.33606
SCL.bHLH_252	1.18652	4.33606
AP.2gamma.AP2_2	1.10052	3.89844
PU.1.IRF.ETS.IRF_234	-0.785888	3.81324
Olig2.bHLH_202	1.02737	3.56945
ERG.ETS_72	-0.708262	3.44437
Tgif2.Homeobox_296	1.00629	3.32089
IRF1.IRF_136	-0.697914	3.21957
AP.2alpha.AP2_3	1.16178	3.09367
NFY.CCAAT_181	-1.11461	3.09367
RBPJ.Ebox...bHLH_237	1.20463	2.99462
RAR.RXR.NR..DR5_49	0.836339	2.90327
IRF2.IRF_137	-0.734777	2.83232
Nr5a2.NR_154	0.951805	2.83232
E.box.bHLH_61	-0.689494	2.81919
EBF1.EBF_59	1.04255	2.74843
EWS.FLI1.fusion.ETS_84	-0.541384	2.67828
VDR.NR..DR3_303	0.952051	2.65856
HEB.bHLH_121	0.978591	2.60146
Arnt.Ahr.bHLH_8	-0.593124	2.54475
CLOCK.bHLH_37	-0.678828	2.50666
Ascl1.bHLH_9	0.707071	2.48075
EBF.EBF_58	0.805478	2.43678
RARg.NR_236	0.812852	2.41088
EHF.ETS_64	-0.511098	2.40278
ZNF382.Zf_321	0.726634	2.34725
E2F7.E2F_55	-0.56147	2.3331
PRDM9.Zf_230	0.666545	2.28389
ZNF264.Zf_318	0.559162	2.28124
BMYB.HTH_24	-0.491841	2.24283
E2F4.E2F_53	-0.647093	2.24283
EKLF.Zf_65	0.559887	2.24283
GFX.._113	-0.479648	2.24283
Pitx1.Ebox.Homeobox.bHLH_224	0.649806	2.24283
MafF.bZIP_157	0.497726	2.17128
Tbx20.T.box_284	0.62645	2.12296
Atoh1.bHLH_15	0.746335	2.11949
Tgif1.Homeobox_295	0.630607	2.08815
PU.1.IRF8.ETS.IRF_233	-0.550761	2.03683
YY1.Zf_305	-0.754522	2.03683
TEAD4.TEA_293	0.497263	2.03308
Sox15.HMG_260	0.519398	2.00901
Zic.Zf_312	0.579838	2.00901
E2F1.E2F_52	-0.574126	1.92982
ETS.E.box.ETS.bHLH_78	0.536856	1.90598
SF1.NR_253	0.782274	1.90598
T1ISRE.IRF_280	-0.510981	1.88611
Pax8.Paired.Homeobox_216	0.781245	1.87677
BORIS.Zf_25	-0.659879	1.86215
RUNX.AML.Runt_250	0.619767	1.81121
USF1.bHLH_301	-0.566143	1.80705
CRE.bZIP_41	-0.585384	1.79253
Pit1.Homeobox_223	0.519042	1.77803
Sox2.HMG_261	0.497689	1.77372
FXR.NR..IR1_100	0.632936	1.7389
Stat3.il21.Stat_274	-0.507216	1.70501
ZNF528.Zf_327	0.531912	1.70501
NeuroD1.bHLH_173	0.727099	1.64595
Hoxc9.Homeobox_132	0.456876	1.6274
LXRE.NR..DR4_155	0.523303	1.6274
CEBP.bZIP_34	-0.508844	1.58933
Unknown.ESC.element.._74	0.765474	1.58933
ELF5.ETS_67	-0.457837	1.53753
SPDEF.ETS_267	-0.355853	1.53753
TEAD2.TEA_292	0.395858	1.53753
Sox3.HMG_262	0.460982	1.53307
CTCF.Zf_43	-0.738455	1.48155
Nr5a2.NR_190	0.543946	1.48155
ZNF41.Zf_324	0.449703	1.45372
ZNF675.Zf_329	0.435999	1.44463
BMAL1.bHLH_23	-0.432285	1.42629
n.Myc.bHLH_187	0.422939	1.41721
FOXM1.Forkhead_94	0.489634	1.39906
p53.p53_205	0.500636	1.39906
GRHL2.CP2_119	0.556058	1.38998
Usf2.bHLH_302	-0.404468	1.37637
Esrrb.NR_75	0.674068	1.37617
Tlx..NR_297	0.919769	1.37617
ZFP3.Zf_309	0.47099	1.37617
GLI3.Zf_116	0.697335	1.36703
RORgt.NR_246	0.486768	1.36237
NRF.NRF_193	-0.470387	1.36216
AR.halfsite.NR_7	0.603698	1.34852
PAX5.Paired.Homeobox..condensed_211	-0.436203	1.32606
ZNF322.Zf_320	0.604428	1.28622
NRF1.NRF_191	-0.486169	1.27289
Smad3.MAD_257	0.457788	1.2596
GATA.Zf..IR4_106	-0.391001	1.25499
ZNF692.Zf_330	0.39601	1.24606
Atf1.bZIP_10	-0.523395	1.24572
SpiB.ETS_268	-0.323786	1.2325
Gata4.Zf_108	-0.492639	1.23172
STAT4.Stat_276	-0.417282	1.23172
E2A.bHLH..near_PU.1_57	0.675961	1.20581
MITF.bHLH_166	-0.417728	1.16758
Erra.NR_73	0.612371	1.15425
Znf263.Zf_317	0.312853	1.15425
Oct4.Sox17.POU.Homeobox.HMG_197	0.388542	1.11263
Oct2.POU.Homeobox_195	0.28849	1.09997
ISRE.IRF_140	-0.427527	1.07524
NF1.halfsite.CTF_175	0.433622	1.07482
Sox9.HMG_265	0.506777	1.06633
Brn1.POU.Homeobox_27	0.386288	1.06186
ZNF467.Zf_325	0.292619	1.06138
PAX3.FKHR.fusion.Paired.Homeobox_209	-0.318738	1.06088
FOXA1.AR.Forkhead.NR_5	0.223353	1.06035
bHLHE40.bHLH_22	-0.42657	1.05582
STAT1.Stat_273	-0.367236	1.03942
Stat3.Stat_275	-0.412507	1.03491
Nkx2.5.Homeobox_184	0.405137	1.03433
IRF4.IRF_138	-0.263782	1.01806
Reverb.NR..DR2_240	0.58341	0.982558
Atf2.bZIP_11	-0.414126	0.932389
Brn2.POU.Homeobox_28	0.251187	0.928091
Atf7.bZIP_14	-0.409769	0.916279
Sp1.Zf_266	-0.6152	0.915737
ZNF136.Zf_313	0.397563	0.91144
c.Myc.bHLH_39	0.292645	0.907141
Sox6.HMG_264	0.293461	0.899129
PR.NR_231	0.318024	0.861768
FoxL2.Forkhead_93	0.321875	0.86121
Sox4.HMG_263	0.337997	0.849738
RUNX2.Runt_249	0.346539	0.849163
PGR.NR_220	0.353139	0.848572
NFkB.p50.p52.RHD_204	0.358592	0.847966
Fox.Ebox.Forkhead.bHLH_90	0.643893	0.836554
p63.p53_207	0.341277	0.835932
TEAD.TEA_294	0.285887	0.828149
HNF4a.NR..DR1_126	0.468327	0.823947
Meis1.Homeobox_165	0.377279	0.816202
Pax7.Paired.Homeobox..longest_213	-0.325807	0.80144
Srebp1a.bHLH_269	0.228265	0.800793
ETS.RUNX.ETS.Runt_80	0.377143	0.800132
OCT4.SOX2.TCF.NANOG.POU.Homeobox.HMG_198	-0.300584	0.788977
RFX.HTH_243	-0.342046	0.788305
ZNF519.Zf_326	-0.265068	0.784147
Rbpj1.._238	0.302696	0.783454
CHR.._36	-0.357005	0.772939
Gata2.Zf_102	-0.358355	0.772939
PAX5.Paired.Homeobox_210	0.34494	0.772939
STAT5.Stat_277	-0.294833	0.772939
Zfp809.Zf_310	0.269271	0.772939
Mef2d.MADS_164	0.365331	0.772185
p53.p53_206	0.325078	0.761185
REST.NRSF.Zf_239	0.431005	0.733399
TATA.Box.TBP_281	-0.253728	0.722633
E2F6.E2F_54	-0.292941	0.715252
JunD.bZIP_143	-0.30654	0.714525
Mef2c.MADS_163	0.34023	0.710479
Sox10.HMG_259	0.3134	0.709737
NFkB.p65.Rel.RHD_180	-0.342674	0.699118
GATA3.Zf..DR4_103	-0.211958	0.678805
ZNF416.Zf_323	0.564966	0.674841
TCFL2.HMG_290	0.215364	0.67411
Srebp2.bHLH_270	0.221373	0.673371
ZBTB12.Zf_306	-0.257553	0.669404
GATA.Zf..IR3_105	0.345086	0.665444
GRE.NR..IR3_118	0.283736	0.66149
PPARE.NR..DR1_227	0.441107	0.644842
ERE.NR..IR3_71	0.510449	0.637789
bZIP.IRF.bZIP.IRF_29	0.273869	0.636298
FOXA1.Forkhead_87	0.309452	0.636298
Gata1.Zf_110	-0.318079	0.634774
CArG.MADS_271	-0.251029	0.634774
NFAT.AP1.RHD.bZIP_177	0.272397	0.634001
ZFX.Zf_311	0.471473	0.620012
ZNF711.Zf_331	0.471473	0.620012
Tbox.Smad.T.box.MAD_283	0.264638	0.609989
ZBTB33.Zf_308	-0.189356	0.603092
HIF.1a.bHLH_122	-0.196983	0.602326
Nkx2.2.Homeobox_183	0.1946	0.601554
HOXA9.Homeobox_129	0.273134	0.579584
KLF14.Zf_145	-0.355536	0.578833
EWS.ERG.fusion.ETS_83	0.213609	0.566115
CEBP.CEBP.bZIP_33	0.216211	0.55351
Foxa2.Forkhead_89	0.279535	0.535933
NPAS2.bHLH_188	-0.254009	0.535933
PAX6.Paired.Homeobox_212	0.189589	0.535933
Tbx5.T.box_285	0.274505	0.535933
KLF10.Zf_144	0.199576	0.525057
Mef2a.MADS_161	0.285276	0.525057
Nkx2.1.Homeobox_182	0.275799	0.525057
OCT.OCT.POU.Homeobox.IR1_200	0.234836	0.510005
Nkx3.1.Homeobox_185	0.251971	0.506446
OCT.OCT.POU.Homeobox_201	0.237289	0.502897
E2F.E2F_56	-0.256949	0.483919
HOXA2.Homeobox_128	0.204435	0.483919
Rfx2.HTH_242	-0.2431	0.483919
HIF.1b.HLH_123	-0.139322	0.479734
Pax7.Paired.Homeobox_215	-0.204828	0.479734
ZNF16.Zf_315	0.237896	0.479027
Mef2b.MADS_162	0.255158	0.459091
THRb.NR_300	0.234664	0.450258
Egr2.Zf_63	-0.234751	0.420877
Oct6.POU.Homeobox_199	0.244624	0.420877
Smad4.MAD_258	0.109707	0.420877
ZSCAN22.Zf_332	0.245101	0.420877
Jun.AP1.bZIP_141	0.599277	0.407109
RXR.NR..DR1_251	0.329216	0.406486
Fosl2.bZIP_86	0.647747	0.403258
HNF6.Homeobox_127	0.216648	0.402632
AP.1.bZIP_1	0.645207	0.391116
Atf3.bZIP_12	0.648195	0.391116
MafA.bZIP_156	0.30634	0.391116
Nkx6.1.Homeobox_186	0.172548	0.391116
Pknox1.Homeobox_226	-0.138567	0.391116
Tcf3.HMG_288	-0.181111	0.391116
Bach2.bZIP_17	0.554669	0.38286
FOXA1.Forkhead_88	0.241722	0.382232
Max.bHLH_159	0.180823	0.3816
Fra2.bZIP_99	0.528366	0.364722
HOXB13.Homeobox_130	0.265227	0.364722
AMYB.HTH_167	-0.123528	0.364722
Fra1.bZIP_98	0.575929	0.356703
Pit1.1bp.Homeobox_222	0.191222	0.353644
BATF.bZIP_20	0.590288	0.349388
Gata6.Zf_109	-0.259973	0.349388
Klf4.Zf_147	0.171565	0.349388
Tbet.T.box_282	0.190097	0.346355
GATA3.Zf_107	-0.193476	0.335524
ZNF143.STAF.Zf_272	-0.148986	0.335524
IRF.BATF.IRF.bZIP_19	0.118682	0.325409
MafK.bZIP_158	0.24122	0.31306
Smad2.MAD_256	0.28091	0.310167
MYB.HTH_168	-0.180919	0.309612
Foxh1.Forkhead_91	-0.16473	0.309055
Tcf4.HMG_289	0.091176	0.306178
CTCF.SatelliteElement.Zf._44	0.145278	0.30562
GATA.SCL.Zf.bHLH_111	0.14747	0.300459
Atf4.bZIP_13	-0.158829	0.293052
Lhx2.Homeobox_151	-0.176483	0.285712
FOXK2.Forkhead_92	-0.14177	0.276201
Ets1.distal.ETS_77	-0.14565	0.266798
Tcfcp2l1.CP2_291	-0.0942484	0.2663
c.Jun.CRE.bZIP_142	-0.151558	0.265801
ARE.NR_6	0.190758	0.260909
X.box.HTH_304	-0.0829797	0.251709
Six2.Homeobox_255	-0.130735	0.24907
Isl1.Homeobox_139	-0.0992148	0.248594
Pitx1.Homeobox_225	-0.13106	0.248116
STAT6.Stat_278	0.154245	0.234851
DMRT6.DM_48	0.155266	0.228079
Klf9.Zf_149	-0.22675	0.225544
Oct4.POU.Homeobox_196	0.0903985	0.223021
Pbx3.Homeobox_218	-0.10432	0.220509
Chop.bZIP_35	-0.143583	0.220075
FOXP1.Forkhead_97	0.154031	0.219639
RUNX.Runt_247	0.143859	0.217146
Hoxb4.Homeobox_131	0.125294	0.216711
Gfi1b.Zf_112	-0.0994052	0.211765
Pdx1.Homeobox_219	0.0765666	0.211765
KLF3.Zf_146	-0.241544	0.205273
ZNF165.Zf_314	0.162681	0.196853
ZNF669.Zf_328	0.0808389	0.178745
KLF5.Zf_148	-0.189092	0.162979
RUNX1.Runt_248	0.103354	0.162649
NFkB.p65.RHD_208	-0.0969721	0.149131
Bach1.bZIP_16	0.131453	0.142676
HRE.HSF_135	-0.114295	0.142676
ZNF415.Zf_322	-0.0715079	0.142676
NF1.CTF_176	0.119673	0.133247
Foxo1.Forkhead_95	0.14224	0.132975
EBNA1.EBV.virus_60	0.0704712	0.128829
Lhx3.Homeobox_152	-0.0191453	0.128829
THRa.NR_299	0.188671	0.123209
HOXD13.Homeobox_133	-0.0925197	0.122954
Cux2.Homeobox_45	0.0660494	0.117165
Unknown.Homeobox_153	-0.0776218	0.117165
GRE.NR..IR3_117	-0.0335674	0.112716
Nanog.Homeobox_172	0.102339	0.112716
PRDM1.Zf_229	-0.122295	0.112716
PU.1.ETS_235	-0.0488973	0.112716
Cdx2.Homeobox_30	0.041189	0.090435
Bapx1.Homeobox_18	0.0232318	0.0869288
Lhx1.Homeobox_150	-0.141758	0.081814
GATA3.Zf..DR8_104	0.00139655	0.0813096
NF.E2.bZIP_179	0.0131516	0.0813096
Rfx1.HTH_241	0.00356172	0.0813096
Nur77.NR_194	0.0555949	0.0795195
Six1.Homeobox_254	0.0825156	0.0793533
Bcl6.Zf_21	0.0997928	0.0791863
STAT6.Stat_279	0.0998906	0.0790187
ZNF189.Zf_316	0.0234946	0.0772506
Pax7.Paired.Homeobox..long_214	-0.00623908	0.0739067
ZNF317.Zf_319	0.0408459	0.0721702
Mouse_Recombination_Hotspot.Zf_46	-0.0299724	0.0720166
CEBP.AP1.bZIP_32	-0.0613449	0.0718624
RAR.RXR.NR..DR5_50	0.102423	0.0712406
GSC.Homeobox_120	-0.0404103	0.0712406
Nrf2.bZIP_192	0.138573	0.0712406
PRDM14.Zf_228	0.0820531	0.0712406
Brachyury.T.box_26	-0.104774	0.0618645
CDX4.Homeobox_31	0.00972757	0.0602134
Rfx5.HTH_244	-0.092818	0.0570677
Egr1.Zf_62	0.0536595	0.0538399
NF1.FOXA1.CTF.Forkhead_174	0.0878992	0.0538399
Foxo3.Forkhead_96	0.0397011	0.0492908
HIF2a.bHLH_124	-0.0650363	0.0489825
NPAS.bHLH_189	0.0312535	0.0489825
PBX1.Homeobox_217	-0.0245699	0.0489825
DMRT1.DM_47	-0.0218837	0.0474246
TR4.NR..DR1_298	0.117794	0.0429972
Otx2.Homeobox_203	0.0344074	0.0414784
Phox2a.Homeobox_221	0.049571	0.0343188
Maz.Zf_160	0.000418208	0.0342538
CRX.Homeobox_42	-0.00747665	0.0190515
COUP.TFII.NR_40	-0.0200453	0.0176797
Hnf1.Homeobox_125	0.0751566	0.0163191
Eomes.T.box_70	0.0168559	0.0123139
c.Myc.bHLH_38	0.0261108	0.0123096
HRE.HSF_134	-0.0494604	0.0123052
NFAT.RHD_178	-7.73972e-05	0.00707985

## Sheet: TableS10
Supplementary Table 10. Ep11 specific peaks, related to figure5b
chr	start	end
chr1	901054	901554
chr1	967729	968229
chr1	1172813	1173313
chr1	1173435	1173935
chr1	1235105	1235605
chr1	1245820	1246320
chr1	1268063	1268563
chr1	1279400	1279900
chr1	1290777	1291277
chr1	1334142	1334642
chr1	1397733	1398233
chr1	1490062	1490562
chr1	1502257	1502757
chr1	1608760	1609260
chr1	1672912	1673412
chr1	1690986	1691486
chr1	1724837	1725337
chr1	1887261	1887761
chr1	2066708	2067208
chr1	2067266	2067766
chr1	2174632	2175132
chr1	2180315	2180815
chr1	2309732	2310232
chr1	2313929	2314429
chr1	2343117	2343617
chr1	2406442	2406942
chr1	2413476	2413976
chr1	2474821	2475321
chr1	2525321	2525821
chr1	2574542	2575042
chr1	2703091	2703591
chr1	3398304	3398804
chr1	3398842	3399342
chr1	3409386	3409886
chr1	3460147	3460647
chr1	3503873	3504373
chr1	3535446	3535946
chr1	3568584	3569084
chr1	3688507	3689007
chr1	3691124	3691624
chr1	3727870	3728370
chr1	3774715	3775215
chr1	3827349	3827849
chr1	4793448	4793948
chr1	5372835	5373335
chr1	6062952	6063452
chr1	6168796	6169296
chr1	6221970	6222470
chr1	6232527	6233027
chr1	6298599	6299099
chr1	6333404	6333904
chr1	6336357	6336857
chr1	6544872	6545372
chr1	6694536	6695036
chr1	7020206	7020706
chr1	7166768	7167268
chr1	7267977	7268477
chr1	7448041	7448541
chr1	7504476	7504976
chr1	7530972	7531472
chr1	7531652	7532152
chr1	7586597	7587097
chr1	7587133	7587633
chr1	7599644	7600144
chr1	7705564	7706064
chr1	8002216	8002716
chr1	8207589	8208089
chr1	8214743	8215243
chr1	8229786	8230286
chr1	8257748	8258248
chr1	8262060	8262560
chr1	8317756	8318256
chr1	8407716	8408216
chr1	8472239	8472739
chr1	9098359	9098859
chr1	9293196	9293696
chr1	9385845	9386345
chr1	9404471	9404971
chr1	9461686	9462186
chr1	9533115	9533615
chr1	9599814	9600314
chr1	9779128	9779628
chr1	9781703	9782203
chr1	9896497	9896997
chr1	10057020	10057520
chr1	10687488	10687988
chr1	10700793	10701293
chr1	10712664	10713164
chr1	10727970	10728470
chr1	10739840	10740340
chr1	10747182	10747682
chr1	10756934	10757434
chr1	10757569	10758069
chr1	10774869	10775369
chr1	10782308	10782808
chr1	10782863	10783363
chr1	10785068	10785568
chr1	10786394	10786894
chr1	10786946	10787446
chr1	10795596	10796096
chr1	10797288	10797788
chr1	10819714	10820214
chr1	10884848	10885348
chr1	11119415	11119915
chr1	11323083	11323583
chr1	11523125	11523625
chr1	11708791	11709291
chr1	11809124	11809624
chr1	12221810	12222310
chr1	12540982	12541482
chr1	12546453	12546953
chr1	12608699	12609199
chr1	12651182	12651682
chr1	15253278	15253778
chr1	15271604	15272104
chr1	15272181	15272681
chr1	15283042	15283542
chr1	15303733	15304233
chr1	15346332	15346832
chr1	15533395	15533895
chr1	15609873	15610373
chr1	15649318	15649818
chr1	15742428	15742928
chr1	15789880	15790380
chr1	15943144	15943644
chr1	16029558	16030058
chr1	16085042	16085542
chr1	16301647	16302147
chr1	16339870	16340370
chr1	16403352	16403852
chr1	16448941	16449441
chr1	16469825	16470325
chr1	16481354	16481854
chr1	16499883	16500383
chr1	16508206	16508706
chr1	17489264	17489764
chr1	17563527	17564027
chr1	17576923	17577423
chr1	17746237	17746737
chr1	17803769	17804269
chr1	17820619	17821119
chr1	17847173	17847673
chr1	17847904	17848404
chr1	17848587	17849087
chr1	17851362	17851862
chr1	17852730	17853230
chr1	17853872	17854372
chr1	17855829	17856329
chr1	17866735	17867235
chr1	17877313	17877813
chr1	17886222	17886722
chr1	17887918	17888418
chr1	17891123	17891623
chr1	17896008	17896508
chr1	17914703	17915203
chr1	17951236	17951736
chr1	18205418	18205918
chr1	18435548	18436048
chr1	18436402	18436902
chr1	18609482	18609982
chr1	18624682	18625182
chr1	18906872	18907372
chr1	19280022	19280522
chr1	19336212	19336712
chr1	19355827	19356327
chr1	19393643	19394143
chr1	19595766	19596266
chr1	19612133	19612633
chr1	19637363	19637863
chr1	19670810	19671310
chr1	19680825	19681325
chr1	19766058	19766558
chr1	19967058	19967558
chr1	19979901	19980401
chr1	19991082	19991582
chr1	20088591	20089091
chr1	20437009	20437509
chr1	20480652	20481152
chr1	20497507	20498007
chr1	20512401	20512901
chr1	20539326	20539826
chr1	20703270	20703770
chr1	21058487	21058987
chr1	21059390	21059890
chr1	21564897	21565397
chr1	21569169	21569669
chr1	21573662	21574162
chr1	21581021	21581521
chr1	21588302	21588802
chr1	21589289	21589789
chr1	21595060	21595560
chr1	21616186	21616686
chr1	21616762	21617262
chr1	21644976	21645476
chr1	21961674	21962174
chr1	21992106	21992606
chr1	22114698	22115198
chr1	22221970	22222470
chr1	22223200	22223700
chr1	22226104	22226604
chr1	22231185	22231685
chr1	22262515	22263015
chr1	22440757	22441257
chr1	22444695	22445195
chr1	22448861	22449361
chr1	22458973	22459473
chr1	22489635	22490135
chr1	22585948	22586448
chr1	22586503	22587003
chr1	22611996	22612496
chr1	22623795	22624295
chr1	22642126	22642626
chr1	22952390	22952890
chr1	23256750	23257250
chr1	23750766	23751266
chr1	23860158	23860658
chr1	24229070	24229570
chr1	24234258	24234758
chr1	24616327	24616827
chr1	24741354	24741854
chr1	25876017	25876517
chr1	25945548	25946048
chr1	26034822	26035322
chr1	26545294	26545794
chr1	26611107	26611607
chr1	26612279	26612779
chr1	26683428	26683928
chr1	27049978	27050478
chr1	27215929	27216429
chr1	27240430	27240930
chr1	27396851	27397351
chr1	27397368	27397868
chr1	27424985	27425485
chr1	27426001	27426501
chr1	27429106	27429606
chr1	27438578	27439078
chr1	27444302	27444802
chr1	27468842	27469342
chr1	27518476	27518976
chr1	27844508	27845008
chr1	27852007	27852507
chr1	27866813	27867313
chr1	27890067	27890567
chr1	27899211	27899711
chr1	27921304	27921804
chr1	27928189	27928689
chr1	27928788	27929288
chr1	27947811	27948311
chr1	27970274	27970774
chr1	28455551	28456051
chr1	28474828	28475328
chr1	28520252	28520752
chr1	28678320	28678820
chr1	29203372	29203872
chr1	29876721	29877221
chr1	30042802	30043302
chr1	30179722	30180222
chr1	30182106	30182606
chr1	30558755	30559255
chr1	30787757	30788257
chr1	30870877	30871377
chr1	30884946	30885446
chr1	30934073	30934573
chr1	30959703	30960203
chr1	31179302	31179802
chr1	31229279	31229779
chr1	31351935	31352435
chr1	31352517	31353017
chr1	31375315	31375815
chr1	31380520	31381020
chr1	31895473	31895973
chr1	32080863	32081363
chr1	32092066	32092566
chr1	32149555	32150055
chr1	32155087	32155587
chr1	32161733	32162233
chr1	32180590	32181090
chr1	32202135	32202635
chr1	32225636	32226136
chr1	32229585	32230085
chr1	32713010	32713510
chr1	33207492	33207992
chr1	33336044	33336544
chr1	33347443	33347943
chr1	33476823	33477323
chr1	33564914	33565414
chr1	33616728	33617228
chr1	33829865	33830365
chr1	34100347	34100847
chr1	34450754	34451254
chr1	35055928	35056428
chr1	35253295	35253795
chr1	35297243	35297743
chr1	35309071	35309571
chr1	35395001	35395501
chr1	35971662	35972162
chr1	36349312	36349812
chr1	36668815	36669315
chr1	36669672	36670172
chr1	36786289	36786789
chr1	36786910	36787410
chr1	36788288	36788788
chr1	36805158	36805658
chr1	36814687	36815187
chr1	36852615	36853115
chr1	36947302	36947802
chr1	36981877	36982377
chr1	37506292	37506792
chr1	37585843	37586343
chr1	38260399	38260899
chr1	38461468	38461968
chr1	38588995	38589495
chr1	38708773	38709273
chr1	39564069	39564569
chr1	39657652	39658152
chr1	40142499	40142999
chr1	40264486	40264986
chr1	40392587	40393087
chr1	40434745	40435245
chr1	40446341	40446841
chr1	41268220	41268720
chr1	41385048	41385548
chr1	41706850	41707350
chr1	41748296	41748796
chr1	41783721	41784221
chr1	41846504	41847004
chr1	41882624	41883124
chr1	41889427	41889927
chr1	41920087	41920587
chr1	41962717	41963217
chr1	41969721	41970221
chr1	42149606	42150106
chr1	42204595	42205095
chr1	42248886	42249386
chr1	42328528	42329028
chr1	42340440	42340940
chr1	42385634	42386134
chr1	42638943	42639443
chr1	42799873	42800373
chr1	43365414	43365914
chr1	43739974	43740474
chr1	44047778	44048278
chr1	44068542	44069042
chr1	44249131	44249631
chr1	44445550	44446050
chr1	44446654	44447154
chr1	44460460	44460960
chr1	44509315	44509815
chr1	44533304	44533804
chr1	45011655	45012155
chr1	45053573	45054073
chr1	45196804	45197304
chr1	45314107	45314607
chr1	46650205	46650705
chr1	46987960	46988460
chr1	46988561	46989061
chr1	47000674	47001174
chr1	47077391	47077891
chr1	47081581	47082081
chr1	49147095	49147595
chr1	49242200	49242700
chr1	51791419	51791919
chr1	52049243	52049743
chr1	52194636	52195136
chr1	52195212	52195712
chr1	52816500	52817000
chr1	53384237	53384737
chr1	54153462	54153962
chr1	54695277	54695777
chr1	54734232	54734732
chr1	54740846	54741346
chr1	55264662	55265162
chr1	55718570	55719070
chr1	55743070	55743570
chr1	55799801	55800301
chr1	59351007	59351507
chr1	61545406	61545906
chr1	61608347	61608847
chr1	61649148	61649648
chr1	62208588	62209088
chr1	62752448	62752948
chr1	62901124	62901624
chr1	63428781	63429281
chr1	63787847	63788347
chr1	64140040	64140540
chr1	65322265	65322765
chr1	65924995	65925495
chr1	67926791	67927291
chr1	67944979	67945479
chr1	68084260	68084760
chr1	68201607	68202107
chr1	68219653	68220153
chr1	71512716	71513216
chr1	78442681	78443181
chr1	82268437	82268937
chr1	82386036	82386536
chr1	85608435	85608935
chr1	86107827	86108327
chr1	87619899	87620399
chr1	89471168	89471668
chr1	92270064	92270564
chr1	92295705	92296205
chr1	94079453	94079953
chr1	94082488	94082988
chr1	94167261	94167761
chr1	94168041	94168541
chr1	94240696	94241196
chr1	94245402	94245902
chr1	94316188	94316688
chr1	94715851	94716351
chr1	94730624	94731124
chr1	94840901	94841401
chr1	101361961	101362461
chr1	109691826	109692326
chr1	109740939	109741439
chr1	109782728	109783228
chr1	109783251	109783751
chr1	109790162	109790662
chr1	109849929	109850429
chr1	110210405	110210905
chr1	110420050	110420550
chr1	110438309	110438809
chr1	110662500	110663000
chr1	110677944	110678444
chr1	110679394	110679894
chr1	110693318	110693818
chr1	110694830	110695330
chr1	110755267	110755767
chr1	110757139	110757639
chr1	110757758	110758258
chr1	110771897	110772397
chr1	110772488	110772988
chr1	110862617	110863117
chr1	111097911	111098411
chr1	111148352	111148852
chr1	111149547	111150047
chr1	111173267	111173767
chr1	111817527	111818027
chr1	112024158	112024658
chr1	112135527	112136027
chr1	112282802	112283302
chr1	112394191	112394691
chr1	112429370	112429870
chr1	112490815	112491315
chr1	112532470	112532970
chr1	112533495	112533995
chr1	112901308	112901808
chr1	113216791	113217291
chr1	113249094	113249594
chr1	113257078	113257578
chr1	113499219	113499719
chr1	115721972	115722472
chr1	115722524	115723024
chr1	116370809	116371309
chr1	116380569	116381069
chr1	116519487	116519987
chr1	116666697	116667197
chr1	117112297	117112797
chr1	117131916	117132416
chr1	117185846	117186346
chr1	117457656	117458156
chr1	120351475	120351975
chr1	145455130	145455630
chr1	145472865	145473365
chr1	145474233	145474733
chr1	145714046	145714546
chr1	145726629	145727129
chr1	145727155	145727655
chr1	145826299	145826799
chr1	146555621	146556121
chr1	147196041	147196541
chr1	147305297	147305797
chr1	147736916	147737416
chr1	150135246	150135746
chr1	150253627	150254127
chr1	150478670	150479170
chr1	150602861	150603361
chr1	150897197	150897697
chr1	150940873	150941373
chr1	151103659	151104159
chr1	151117452	151117952
chr1	151161881	151162381
chr1	151273546	151274046
chr1	151430961	151431461
chr1	151481314	151481814
chr1	151482490	151482990
chr1	151483052	151483552
chr1	151507120	151507620
chr1	151552207	151552707
chr1	151712402	151712902
chr1	152080926	152081426
chr1	152432639	152433139
chr1	152505809	152506309
chr1	153483291	153483791
chr1	153506365	153506865
chr1	153507477	153507977
chr1	153508542	153509042
chr1	153510711	153511211
chr1	153581577	153582077
chr1	153584512	153585012
chr1	153740814	153741314
chr1	153877494	153877994
chr1	154380027	154380527
chr1	154402672	154403172
chr1	154518867	154519367
chr1	154836076	154836576
chr1	154965483	154965983
chr1	154970203	154970703
chr1	154971464	154971964
chr1	154976087	154976587
chr1	154980562	154981062
chr1	154984455	154984955
chr1	154999018	154999518
chr1	155012760	155013260
chr1	155047997	155048497
chr1	155159172	155159672
chr1	155189297	155189797
chr1	155299724	155300224
chr1	155976731	155977231
chr1	155990026	155990526
chr1	156050446	156050946
chr1	156087932	156088432
chr1	156140070	156140570
chr1	156145010	156145510
chr1	156146267	156146767
chr1	156168941	156169441
chr1	156217597	156218097
chr1	156218634	156219134
chr1	156220549	156221049
chr1	156469227	156469727
chr1	156586111	156586611
chr1	156655972	156656472
chr1	156771316	156771816
chr1	156878606	156879106
chr1	156879964	156880464
chr1	157059809	157060309
chr1	157459075	157459575
chr1	157918024	157918524
chr1	159787399	159787899
chr1	160073697	160074197
chr1	160079485	160079985
chr1	160080003	160080503
chr1	160097655	160098155
chr1	160136775	160137275
chr1	160159355	160159855
chr1	160187132	160187632
chr1	160370710	160371210
chr1	160377592	160378092
chr1	160378220	160378720
chr1	160696496	160696996
chr1	160921781	160922281
chr1	160966858	160967358
chr1	161043399	161043899
chr1	161044423	161044923
chr1	161275876	161276376
chr1	161575542	161576042
chr1	162114265	162114765
chr1	162852104	162852604
chr1	164582365	164582865
chr1	164724931	164725431
chr1	165321995	165322495
chr1	165345413	165345913
chr1	165508428	165508928
chr1	167599279	167599779
chr1	167759444	167759944
chr1	168578295	168578795
chr1	169029233	169029733
chr1	169865471	169865971
chr1	172059266	172059766
chr1	174844263	174844763
chr1	175490246	175490746
chr1	176665078	176665578
chr1	176992729	176993229
chr1	177614359	177614859
chr1	177615903	177616403
chr1	177906124	177906624
chr1	178506511	178507011
chr1	178923120	178923620
chr1	180134634	180135134
chr1	180143212	180143712
chr1	180179114	180179614
chr1	180221658	180222158
chr1	180919435	180919935
chr1	181002811	181003311
chr1	181294124	181294624
chr1	182113366	182113866
chr1	182331758	182332258
chr1	183203682	183204182
chr1	184596065	184596565
chr1	192458788	192459288
chr1	192691935	192692435
chr1	196692390	196692890
chr1	197890462	197890962
chr1	200452500	200453000
chr1	200940970	200941470
chr1	201083934	201084434
chr1	201106800	201107300
chr1	201228679	201229179
chr1	201237798	201238298
chr1	201244375	201244875
chr1	201248401	201248901
chr1	201253607	201254107
chr1	201268973	201269473
chr1	201369264	201369764
chr1	201404786	201405286
chr1	201464463	201464963
chr1	201471775	201472275
chr1	201683959	201684459
chr1	201910611	201911111
chr1	202053527	202054027
chr1	202129598	202130098
chr1	202237228	202237728
chr1	203007460	203007960
chr1	203009135	203009635
chr1	203015318	203015818
chr1	203028311	203028811
chr1	203029219	203029719
chr1	203030425	203030925
chr1	203045063	203045563
chr1	203053618	203054118
chr1	203086818	203087318
chr1	203102964	203103464
chr1	203104983	203105483
chr1	203105485	203105985
chr1	203111789	203112289
chr1	203113646	203114146
chr1	203123007	203123507
chr1	203139614	203140114
chr1	203146570	203147070
chr1	203155725	203156225
chr1	203186735	203187235
chr1	203377594	203378094
chr1	203481815	203482315
chr1	203482417	203482917
chr1	203488148	203488648
chr1	203489438	203489938
chr1	203490229	203490729
chr1	203491325	203491825
chr1	203495569	203496069
chr1	203605347	203605847
chr1	204057040	204057540
chr1	204063612	204064112
chr1	204071753	204072253
chr1	204085591	204086091
chr1	204276313	204276813
chr1	204318625	204319125
chr1	204328570	204329070
chr1	204346243	204346743
chr1	204379522	204380022
chr1	204590802	204591302
chr1	205240063	205240563
chr1	205270411	205270911
chr1	205410034	205410534
chr1	205461259	205461759
chr1	205462344	205462844
chr1	205474853	205475353
chr1	205537337	205537837
chr1	205641166	205641666
chr1	205919282	205919782
chr1	206620802	206621302
chr1	206645868	206646368
chr1	206866847	206867347
chr1	207020849	207021349
chr1	207071992	207072492
chr1	207078624	207079124
chr1	207198371	207198871
chr1	207205969	207206469
chr1	207998930	207999430
chr1	208011896	208012396
chr1	208013667	208014167
chr1	208483115	208483615
chr1	208618994	208619494
chr1	209363912	209364412
chr1	209608912	209609412
chr1	209699532	209700032
chr1	210410175	210410675
chr1	210566869	210567369
chr1	210771094	210771594
chr1	211701364	211701864
chr1	211702892	211703392
chr1	212658247	212658747
chr1	212691834	212692334
chr1	212699320	212699820
chr1	212872461	212872961
chr1	213572869	213573369
chr1	214156169	214156669
chr1	214162086	214162586
chr1	214506203	214506703
chr1	215255290	215255790
chr1	215756629	215757129
chr1	218338689	218339189
chr1	222795963	222796463
chr1	223673960	223674460
chr1	223723790	223724290
chr1	223816247	223816747
chr1	223858095	223858595
chr1	223888846	223889346
chr1	223918982	223919482
chr1	223920613	223921113
chr1	224752853	224753353
chr1	225039172	225039672
chr1	225636867	225637367
chr1	225638025	225638525
chr1	225638550	225639050
chr1	225641843	225642343
chr1	225649139	225649639
chr1	225844940	225845440
chr1	225960621	225961121
chr1	225999990	226000490
chr1	226075943	226076443
chr1	226821188	226821688
chr1	226850645	226851145
chr1	226905123	226905623
chr1	227544770	227545270
chr1	227982068	227982568
chr1	228248041	228248541
chr1	228336625	228337125
chr1	228563827	228564327
chr1	228697860	228698360
chr1	228977864	228978364
chr1	229160293	229160793
chr1	229364745	229365245
chr1	229517641	229518141
chr1	230010316	230010816
chr1	230193496	230193996
chr1	230404314	230404814
chr1	230838652	230839152
chr1	230871060	230871560
chr1	230896040	230896540
chr1	230961656	230962156
chr1	231176008	231176508
chr1	231827332	231827832
chr1	232551249	232551749
chr1	232814057	232814557
chr1	233656309	233656809
chr1	233679321	233679821
chr1	234108326	234108826
chr1	234688828	234689328
chr1	234778645	234779145
chr1	234790816	234791316
chr1	234795295	234795795
chr1	235116296	235116796
chr1	235116903	235117403
chr1	235147642	235148142
chr1	236317352	236317852
chr1	236464611	236465111
chr1	238036673	238037173
chr1	240656407	240656907
chr1	240774860	240775360
chr1	240783124	240783624
chr1	243264765	243265265
chr1	244014280	244014780
chr1	244374335	244374835
chr1	244466143	244466643
chr1	245408281	245408781
chr1	245812007	245812507
chr1	246038062	246038562
chr1	246669594	246670094
chr1	246859746	246860246
chr1	246945586	246946086
chr1	246958329	246958829
chr1	247495480	247495980
chr1	247840852	247841352
chr1	248100257	248100757
chr1	249143120	249143620
chr2	375465	375965
chr2	1082519	1083019
chr2	1595563	1596063
chr2	1597546	1598046
chr2	1621356	1621856
chr2	1680123	1680623
chr2	1690327	1690827
chr2	1696052	1696552
chr2	1725366	1725866
chr2	1740603	1741103
chr2	3289525	3290025
chr2	3297891	3298391
chr2	3712462	3712962
chr2	5251745	5252245
chr2	7126545	7127045
chr2	8640885	8641385
chr2	8685020	8685520
chr2	8944007	8944507
chr2	9371351	9371851
chr2	9747913	9748413
chr2	9778529	9779029
chr2	9815668	9816168
chr2	9843239	9843739
chr2	9909562	9910062
chr2	9910192	9910692
chr2	9941813	9942313
chr2	10107203	10107703
chr2	10212695	10213195
chr2	10227268	10227768
chr2	10310290	10310790
chr2	10369073	10369573
chr2	10394709	10395209
chr2	10410545	10411045
chr2	10418617	10419117
chr2	10423391	10423891
chr2	10425578	10426078
chr2	10548442	10548942
chr2	10572489	10572989
chr2	10573009	10573509
chr2	10633604	10634104
chr2	10881838	10882338
chr2	11071921	11072421
chr2	11074997	11075497
chr2	11162996	11163496
chr2	11245310	11245810
chr2	11261595	11262095
chr2	11623673	11624173
chr2	11638512	11639012
chr2	11670943	11671443
chr2	11676099	11676599
chr2	11679855	11680355
chr2	11681532	11682032
chr2	11682412	11682912
chr2	11722514	11723014
chr2	11724174	11724674
chr2	11822114	11822614
chr2	11891639	11892139
chr2	11925006	11925506
chr2	11969252	11969752
chr2	12003738	12004238
chr2	12873917	12874417
chr2	16210455	16210955
chr2	16234156	16234656
chr2	17699452	17699952
chr2	18074152	18074652
chr2	20001124	20001624
chr2	20155578	20156078
chr2	20341106	20341606
chr2	20591721	20592221
chr2	20691744	20692244
chr2	20716272	20716772
chr2	20793118	20793618
chr2	20822394	20822894
chr2	20841146	20841646
chr2	20849398	20849898
chr2	24233015	24233515
chr2	24587743	24588243
chr2	25143739	25144239
chr2	25220119	25220619
chr2	25258515	25259015
chr2	25480705	25481205
chr2	25500672	25501172
chr2	25502042	25502542
chr2	25534929	25535429
chr2	25555458	25555958
chr2	25596184	25596684
chr2	26223230	26223730
chr2	26914618	26915118
chr2	26915479	26915979
chr2	26919053	26919553
chr2	26935395	26935895
chr2	26946854	26947354
chr2	26966327	26966827
chr2	26968592	26969092
chr2	26991634	26992134
chr2	26992273	26992773
chr2	27165662	27166162
chr2	27539449	27539949
chr2	27717782	27718282
chr2	27939822	27940322
chr2	28113980	28114480
chr2	28472793	28473293
chr2	28548881	28549381
chr2	28561605	28562105
chr2	28565450	28565950
chr2	28578351	28578851
chr2	28578926	28579426
chr2	28583707	28584207
chr2	28597151	28597651
chr2	28599894	28600394
chr2	28600655	28601155
chr2	28617930	28618430
chr2	28629458	28629958
chr2	28636227	28636727
chr2	28637662	28638162
chr2	28833449	28833949
chr2	28887261	28887761
chr2	28940307	28940807
chr2	29265299	29265799
chr2	30455467	30455967
chr2	30462079	30462579
chr2	30670460	30670960
chr2	31178608	31179108
chr2	32390085	32390585
chr2	33295139	33295639
chr2	33500643	33501143
chr2	36583871	36584371
chr2	36668255	36668755
chr2	37383280	37383780
chr2	37572428	37572928
chr2	38301969	38302469
chr2	38755104	38755604
chr2	39174318	39174818
chr2	39873487	39873987
chr2	42237366	42237866
chr2	42237888	42238388
chr2	42273184	42273684
chr2	42274221	42274721
chr2	42316456	42316956
chr2	42368659	42369159
chr2	42570125	42570625
chr2	42890176	42890676
chr2	43016930	43017430
chr2	43038562	43039062
chr2	43153549	43154049
chr2	43284062	43284562
chr2	43333881	43334381
chr2	43385878	43386378
chr2	43395702	43396202
chr2	43437752	43438252
chr2	43451239	43451739
chr2	43500528	43501028
chr2	45396262	45396762
chr2	45511013	45511513
chr2	45979457	45979957
chr2	45998377	45998877
chr2	46043552	46044052
chr2	46132670	46133170
chr2	46300361	46300861
chr2	46398118	46398618
chr2	46889816	46890316
chr2	47077766	47078266
chr2	47184011	47184511
chr2	47259296	47259796
chr2	47270620	47271120
chr2	47496742	47497242
chr2	53680458	53680958
chr2	54123998	54124498
chr2	54709942	54710442
chr2	54786497	54786997
chr2	54787158	54787658
chr2	54801551	54802051
chr2	55182509	55183009
chr2	56418741	56419241
chr2	58654838	58655338
chr2	60487736	60488236
chr2	61243516	61244016
chr2	63635625	63636125
chr2	64681534	64682034
chr2	64870346	64870846
chr2	65132333	65132833
chr2	65133859	65134359
chr2	65267672	65268172
chr2	65526365	65526865
chr2	65528119	65528619
chr2	67960672	67961172
chr2	69405263	69405763
chr2	69533529	69534029
chr2	69534061	69534561
chr2	70171855	70172355
chr2	70172420	70172920
chr2	70203096	70203596
chr2	70203661	70204161
chr2	70216432	70216932
chr2	70875004	70875504
chr2	71205790	71206290
chr2	71355684	71356184
chr2	71775770	71776270
chr2	71788509	71789009
chr2	71822713	71823213
chr2	72240171	72240671
chr2	72865864	72866364
chr2	73119817	73120317
chr2	73216803	73217303
chr2	74453708	74454208
chr2	74780210	74780710
chr2	75049727	75050227
chr2	75090894	75091394
chr2	75720210	75720710
chr2	85134593	85135093
chr2	85285331	85285831
chr2	85501297	85501797
chr2	85536158	85536658
chr2	85640090	85640590
chr2	85660229	85660729
chr2	85664648	85665148
chr2	85665286	85665786
chr2	85731049	85731549
chr2	85732069	85732569
chr2	85779171	85779671
chr2	86244868	86245368
chr2	86411947	86412447
chr2	86511305	86511805
chr2	86562993	86563493
chr2	86623234	86623734
chr2	86669648	86670148
chr2	86783603	86784103
chr2	89179896	89180396
chr2	95686427	95686927
chr2	95897550	95898050
chr2	95979163	95979663
chr2	96917433	96917933
chr2	97018562	97019062
chr2	97438547	97439047
chr2	97526024	97526524
chr2	97549167	97549667
chr2	97573423	97573923
chr2	98279118	98279618
chr2	98795773	98796273
chr2	99225393	99225893
chr2	100496525	100497025
chr2	100635262	100635762
chr2	100854112	100854612
chr2	100877088	100877588
chr2	102090353	102090853
chr2	102682101	102682601
chr2	105471045	105471545
chr2	106013177	106013677
chr2	107159399	107159899
chr2	107503214	107503714
chr2	109830242	109830742
chr2	109934997	109935497
chr2	110040433	110040933
chr2	110096885	110097385
chr2	111933911	111934411
chr2	112428893	112429393
chr2	112913948	112914448
chr2	113882045	113882545
chr2	113992819	113993319
chr2	113998454	113998954
chr2	114046177	114046677
chr2	118561142	118561642
chr2	118943001	118943501
chr2	119807992	119808492
chr2	119900535	119901035
chr2	120049681	120050181
chr2	120156230	120156730
chr2	120825546	120826046
chr2	120961429	120961929
chr2	120981785	120982285
chr2	120989466	120989966
chr2	121072104	121072604
chr2	121080707	121081207
chr2	121101795	121102295
chr2	121110272	121110772
chr2	121111504	121112004
chr2	121154781	121155281
chr2	121222565	121223065
chr2	121230476	121230976
chr2	121233646	121234146
chr2	121257680	121258180
chr2	121261438	121261938
chr2	121282688	121283188
chr2	121314733	121315233
chr2	121352447	121352947
chr2	121353957	121354457
chr2	121624841	121625341
chr2	121645278	121645778
chr2	121832652	121833152
chr2	122021383	122021883
chr2	126454122	126454622
chr2	127414728	127415228
chr2	127821808	127822308
chr2	127822337	127822837
chr2	127852332	127852832
chr2	127955256	127955756
chr2	127975443	127975943
chr2	128283032	128283532
chr2	128348961	128349461
chr2	128432442	128432942
chr2	128433114	128433614
chr2	129040624	129041124
chr2	129060107	129060607
chr2	129198742	129199242
chr2	129284141	129284641
chr2	129365654	129366154
chr2	129548584	129549084
chr2	131914261	131914761
chr2	132149514	132150014
chr2	132247705	132248205
chr2	132274104	132274604
chr2	132404429	132404929
chr2	133339837	133340337
chr2	134022917	134023417
chr2	134931017	134931517
chr2	135003146	135003646
chr2	135262395	135262895
chr2	136662115	136662615
chr2	136783085	136783585
chr2	136845668	136846168
chr2	136875085	136875585
chr2	136875589	136876089
chr2	139301739	139302239
chr2	139586804	139587304
chr2	149569897	149570397
chr2	149894058	149894558
chr2	152954431	152954931
chr2	157038511	157039011
chr2	157393511	157394011
chr2	159320286	159320786
chr2	159651574	159652074
chr2	162974877	162975377
chr2	167037775	167038275
chr2	171572105	171572605
chr2	171573283	171573783
chr2	171673673	171674173
chr2	172966047	172966547
chr2	172968491	172968991
chr2	173326741	173327241
chr2	173421423	173421923
chr2	174855851	174856351
chr2	174864029	174864529
chr2	174904263	174904763
chr2	175200796	175201296
chr2	175613536	175614036
chr2	176944234	176944734
chr2	177518507	177519007
chr2	180076825	180077325
chr2	188384342	188384842
chr2	191207804	191208304
chr2	191583355	191583855
chr2	193059494	193059994
chr2	201273162	201273662
chr2	201450463	201450963
chr2	201993514	201994014
chr2	202110277	202110777
chr2	202221803	202222303
chr2	202483691	202484191
chr2	202747080	202747580
chr2	202831592	202832092
chr2	202849855	202850355
chr2	202879481	202879981
chr2	202900075	202900575
chr2	202964136	202964636
chr2	203129188	203129688
chr2	204384830	204385330
chr2	206616505	206617005
chr2	206768410	206768910
chr2	210233475	210233975
chr2	214016150	214016650
chr2	216853248	216853748
chr2	217399989	217400489
chr2	217531218	217531718
chr2	217547156	217547656
chr2	217548581	217549081
chr2	217639340	217639840
chr2	218252635	218253135
chr2	218298728	218299228
chr2	218475173	218475673
chr2	218752756	218753256
chr2	218763019	218763519
chr2	218808059	218808559
chr2	218843183	218843683
chr2	218844700	218845200
chr2	218899323	218899823
chr2	219082153	219082653
chr2	219165904	219166404
chr2	219610588	219611088
chr2	219613339	219613839
chr2	219761217	219761717
chr2	219865815	219866315
chr2	219902722	219903222
chr2	219989955	219990455
chr2	220081209	220081709
chr2	220113614	220114114
chr2	220114121	220114621
chr2	220163938	220164438
chr2	220391677	220392177
chr2	220441510	220442010
chr2	220716222	220716722
chr2	220716809	220717309
chr2	221484498	221484998
chr2	223598575	223599075
chr2	227664957	227665457
chr2	228189756	228190256
chr2	230309595	230310095
chr2	230785836	230786336
chr2	231773155	231773655
chr2	232259903	232260403
chr2	232290724	232291224
chr2	232394965	232395465
chr2	232419467	232419967
chr2	232466220	232466720
chr2	232526370	232526870
chr2	232566243	232566743
chr2	232575531	232576031
chr2	232576149	232576649
chr2	232742455	232742955
chr2	233180255	233180755
chr2	233186080	233186580
chr2	233352233	233352733
chr2	233498713	233499213
chr2	233533742	233534242
chr2	234332975	234333475
chr2	234388941	234389441
chr2	234835446	234835946
chr2	235872528	235873028
chr2	235897794	235898294
chr2	236113541	236114041
chr2	236239523	236240023
chr2	236377536	236378036
chr2	236423119	236423619
chr2	236452015	236452515
chr2	237075898	237076398
chr2	237476884	237477384
chr2	237639026	237639526
chr2	237897494	237897994
chr2	238110504	238111004
chr2	238231090	238231590
chr2	238341269	238341769
chr2	238411953	238412453
chr2	238433122	238433622
chr2	238442063	238442563
chr2	238448374	238448874
chr2	238450051	238450551
chr2	238467615	238468115
chr2	238483723	238484223
chr2	238484260	238484760
chr2	238490195	238490695
chr2	238706922	238707422
chr2	238783372	238783872
chr2	238831174	238831674
chr2	239050514	239051014
chr2	239072351	239072851
chr2	239195548	239196048
chr2	239228253	239228753
chr2	239481911	239482411
chr2	239946185	239946685
chr2	239977705	239978205
chr2	240027942	240028442
chr2	240035700	240036200
chr2	240151953	240152453
chr2	240188780	240189280
chr2	240190186	240190686
chr2	240196820	240197320
chr2	240226690	240227190
chr2	240240888	240241388
chr2	240248598	240249098
chr2	240673411	240673911
chr2	240964616	240965116
chr2	241191010	241191510
chr2	241327071	241327571
chr2	241373092	241373592
chr2	241395020	241395520
chr2	241519146	241519646
chr2	241543637	241544137
chr2	241760410	241760910
chr2	241833397	241833897
chr2	241841898	241842398
chr2	241844749	241845249
chr2	241845954	241846454
chr2	241923188	241923688
chr2	241940073	241940573
chr2	242020616	242021116
chr2	242163519	242164019
chr2	242209278	242209778
chr2	242212043	242212543
chr2	242501195	242501695
chr2	242597380	242597880
chr2	242713306	242713806
chr2	242737474	242737974
chr3	238805	239305
chr3	4777853	4778353
chr3	4855913	4856413
chr3	4867468	4867968
chr3	4868009	4868509
chr3	5292563	5293063
chr3	8693497	8693997
chr3	8699957	8700457
chr3	9006517	9007017
chr3	9216980	9217480
chr3	9745314	9745814
chr3	9908479	9908979
chr3	9940350	9940850
chr3	10057268	10057768
chr3	10509942	10510442
chr3	10669918	10670418
chr3	10749108	10749608
chr3	11641868	11642368
chr3	11642582	11643082
chr3	12804756	12805256
chr3	12837962	12838462
chr3	12985780	12986280
chr3	13063770	13064270
chr3	13066504	13067004
chr3	13075804	13076304
chr3	13319468	13319968
chr3	13549087	13549587
chr3	13622179	13622679
chr3	13696747	13697247
chr3	14058297	14058797
chr3	14297909	14298409
chr3	14416052	14416552
chr3	14432573	14433073
chr3	14480957	14481457
chr3	14502107	14502607
chr3	14589683	14590183
chr3	15419628	15420128
chr3	20065245	20065745
chr3	24704386	24704886
chr3	25611153	25611653
chr3	32151884	32152384
chr3	32162642	32163142
chr3	32433788	32434288
chr3	32462022	32462522
chr3	38047057	38047557
chr3	38071159	38071659
chr3	38158933	38159433
chr3	38870787	38871287
chr3	40459248	40459748
chr3	41158878	41159378
chr3	42220750	42221250
chr3	42581347	42581847
chr3	43226686	43227186
chr3	43256087	43256587
chr3	43800657	43801157
chr3	43812148	43812648
chr3	45175322	45175822
chr3	45637192	45637692
chr3	46029176	46029676
chr3	46484651	46485151
chr3	46490361	46490861
chr3	46741995	46742495
chr3	46747342	46747842
chr3	46906399	46906899
chr3	46972785	46973285
chr3	46976928	46977428
chr3	47039917	47040417
chr3	47446554	47447054
chr3	47892142	47892642
chr3	48466678	48467178
chr3	48634242	48634742
chr3	48717386	48717886
chr3	49042293	49042793
chr3	49053150	49053650
chr3	49282241	49282741
chr3	49425438	49425938
chr3	49481295	49481795
chr3	49640404	49640904
chr3	49698598	49699098
chr3	49706475	49706975
chr3	49758319	49758819
chr3	49837049	49837549
chr3	49939619	49940119
chr3	49940235	49940735
chr3	50185346	50185846
chr3	50195422	50195922
chr3	50208134	50208634
chr3	50208917	50209417
chr3	50212733	50213233
chr3	50248354	50248854
chr3	50290258	50290758
chr3	50293498	50293998
chr3	50294299	50294799
chr3	50295337	50295837
chr3	50302379	50302879
chr3	50307931	50308431
chr3	50311031	50311531
chr3	50311601	50312101
chr3	50329017	50329517
chr3	50380330	50380830
chr3	50380849	50381349
chr3	50393599	50394099
chr3	50428532	50429032
chr3	50433814	50434314
chr3	50434316	50434816
chr3	50482086	50482586
chr3	50648083	50648583
chr3	51671877	51672377
chr3	52039510	52040010
chr3	52072212	52072712
chr3	52086784	52087284
chr3	52095062	52095562
chr3	52162108	52162608
chr3	52187230	52187730
chr3	52205434	52205934
chr3	52278030	52278530
chr3	52419122	52419622
chr3	52480917	52481417
chr3	53079797	53080297
chr3	53123482	53123982
chr3	53184389	53184889
chr3	53604708	53605208
chr3	53878364	53878864
chr3	54356244	54356744
chr3	55523710	55524210
chr3	55577243	55577743
chr3	56480830	56481330
chr3	56725715	56726215
chr3	57048555	57049055
chr3	57094289	57094789
chr3	57113566	57114066
chr3	57176364	57176864
chr3	57933986	57934486
chr3	57937044	57937544
chr3	57997016	57997516
chr3	58028108	58028608
chr3	58087617	58088117
chr3	58089863	58090363
chr3	58139022	58139522
chr3	58472940	58473440
chr3	58473990	58474490
chr3	63631050	63631550
chr3	64016314	64016814
chr3	64241462	64241962
chr3	64474981	64475481
chr3	66022140	66022640
chr3	66533329	66533829
chr3	66533835	66534335
chr3	71113951	71114451
chr3	71257690	71258190
chr3	71275565	71276065
chr3	71586257	71586757
chr3	72211939	72212439
chr3	72356158	72356658
chr3	72715175	72715675
chr3	72727882	72728382
chr3	100240156	100240656
chr3	100256346	100256846
chr3	101355037	101355537
chr3	101404698	101405198
chr3	105716531	105717031
chr3	107750633	107751133
chr3	110789761	110790261
chr3	111686453	111686953
chr3	111830579	111831079
chr3	112973185	112973685
chr3	113160103	113160603
chr3	113349459	113349959
chr3	113403935	113404435
chr3	114343585	114344085
chr3	114567396	114567896
chr3	118960256	118960756
chr3	119895973	119896473
chr3	122696729	122697229
chr3	122867680	122868180
chr3	123047566	123048066
chr3	123051078	123051578
chr3	123068519	123069019
chr3	123133994	123134494
chr3	123138640	123139140
chr3	123420863	123421363
chr3	124103310	124103810
chr3	124113920	124114420
chr3	124604615	124605115
chr3	125775989	125776489
chr3	125927468	125927968
chr3	126191206	126191706
chr3	126192980	126193480
chr3	126228708	126229208
chr3	126679986	126680486
chr3	126857319	126857819
chr3	127123736	127124236
chr3	127175413	127175913
chr3	127244178	127244678
chr3	127255222	127255722
chr3	127533781	127534281
chr3	127537865	127538365
chr3	127572513	127573013
chr3	127794349	127794849
chr3	128104380	128104880
chr3	128135594	128136094
chr3	128151091	128151591
chr3	128594317	128594817
chr3	129286016	129286516
chr3	129323714	129324214
chr3	129679297	129679797
chr3	129688764	129689264
chr3	130550869	130551369
chr3	131854812	131855312
chr3	133748700	133749200
chr3	133758309	133758809
chr3	134046323	134046823
chr3	134167997	134168497
chr3	136470349	136470849
chr3	138311933	138312433
chr3	138661648	138662148
chr3	138921130	138921630
chr3	139653281	139653781
chr3	140789557	140790057
chr3	140959388	140959888
chr3	141021263	141021763
chr3	141085905	141086405
chr3	141196034	141196534
chr3	141681284	141681784
chr3	142547470	142547970
chr3	142585660	142586160
chr3	146221635	146222135
chr3	148897843	148898343
chr3	149013024	149013524
chr3	149084846	149085346
chr3	149096580	149097080
chr3	150454940	150455440
chr3	150583010	150583510
chr3	150885975	150886475
chr3	153317359	153317859
chr3	153358446	153358946
chr3	153970717	153971217
chr3	155382688	155383188
chr3	155869563	155870063
chr3	156174385	156174885
chr3	156393640	156394140
chr3	156845922	156846422
chr3	156847781	156848281
chr3	157821636	157822136
chr3	158430730	158431230
chr3	158449673	158450173
chr3	160603388	160603888
chr3	161009526	161010026
chr3	161089483	161089983
chr3	161572157	161572657
chr3	169381116	169381616
chr3	169472642	169473142
chr3	169531482	169531982
chr3	169940432	169940932
chr3	170527233	170527733
chr3	171871052	171871552
chr3	171886819	171887319
chr3	172277549	172278049
chr3	174868832	174869332
chr3	176590476	176590976
chr3	177138005	177138505
chr3	177802680	177803180
chr3	181418143	181418643
chr3	181977327	181977827
chr3	182896802	182897302
chr3	183544303	183544803
chr3	183628839	183629339
chr3	183978448	183978948
chr3	184297153	184297653
chr3	184298962	184299462
chr3	184301108	184301608
chr3	184302076	184302576
chr3	184315464	184315964
chr3	184316308	184316808
chr3	184353470	184353970
chr3	184487555	184488055
chr3	185080699	185081199
chr3	185541074	185541574
chr3	185618081	185618581
chr3	185960159	185960659
chr3	185973695	185974195
chr3	186332623	186333123
chr3	186857041	186857541
chr3	186992644	186993144
chr3	187461883	187462383
chr3	187465659	187466159
chr3	187882099	187882599
chr3	187915277	187915777
chr3	188672285	188672785
chr3	188759282	188759782
chr3	193555397	193555897
chr3	193598015	193598515
chr3	193660922	193661422
chr3	193664721	193665221
chr3	193807341	193807841
chr3	193808895	193809395
chr3	193878154	193878654
chr3	193895182	193895682
chr3	193983230	193983730
chr3	193994714	193995214
chr3	194040491	194040991
chr3	194102210	194102710
chr3	194402995	194403495
chr3	194403555	194404055
chr3	194459064	194459564
chr3	194503617	194504117
chr3	194525275	194525775
chr3	194571958	194572458
chr3	194573780	194574280
chr3	194592826	194593326
chr3	194732699	194733199
chr3	194803222	194803722
chr3	194838957	194839457
chr3	194930551	194931051
chr3	195286806	195287306
chr3	195621357	195621857
chr3	195752889	195753389
chr3	195919214	195919714
chr3	196336137	196336637
chr3	196387301	196387801
chr3	196392942	196393442
chr3	196422184	196422684
chr3	196755743	196756243
chr3	197243198	197243698
chr4	206209	206709
chr4	235718	236218
chr4	674681	675181
chr4	711284	711784
chr4	715032	715532
chr4	760356	760856
chr4	782187	782687
chr4	784149	784649
chr4	790678	791178
chr4	792740	793240
chr4	991818	992318
chr4	1037238	1037738
chr4	1040265	1040765
chr4	1041173	1041673
chr4	1047198	1047698
chr4	1107068	1107568
chr4	1166123	1166623
chr4	1171290	1171790
chr4	1339628	1340128
chr4	1342477	1342977
chr4	1358677	1359177
chr4	1550543	1551043
chr4	1559946	1560446
chr4	1581784	1582284
chr4	1731408	1731908
chr4	1747833	1748333
chr4	1750306	1750806
chr4	1769524	1770024
chr4	1777334	1777834
chr4	1778329	1778829
chr4	1811630	1812130
chr4	1814388	1814888
chr4	1815620	1816120
chr4	1826609	1827109
chr4	1827352	1827852
chr4	1828488	1828988
chr4	1977213	1977713
chr4	1993635	1994135
chr4	1994140	1994640
chr4	2068717	2069217
chr4	2419205	2419705
chr4	2434774	2435274
chr4	2747807	2748307
chr4	2762312	2762812
chr4	2793867	2794367
chr4	2801914	2802414
chr4	2807359	2807859
chr4	2938521	2939021
chr4	2949587	2950087
chr4	3258880	3259380
chr4	3285617	3286117
chr4	3303843	3304343
chr4	3306369	3306869
chr4	3321321	3321821
chr4	3340119	3340619
chr4	3387041	3387541
chr4	3388741	3389241
chr4	3463201	3463701
chr4	3464834	3465334
chr4	3468706	3469206
chr4	3485064	3485564
chr4	3775310	3775810
chr4	4162729	4163229
chr4	4410271	4410771
chr4	4821976	4822476
chr4	4840549	4841049
chr4	6048471	6048971
chr4	6223883	6224383
chr4	6277883	6278383
chr4	6345552	6346052
chr4	6676505	6677005
chr4	6687846	6688346
chr4	6732254	6732754
chr4	6734921	6735421
chr4	6912363	6912863
chr4	6994912	6995412
chr4	7047469	7047969
chr4	7208882	7209382
chr4	7436513	7437013
chr4	7464142	7464642
chr4	7807658	7808158
chr4	7972036	7972536
chr4	7973819	7974319
chr4	7974332	7974832
chr4	8008154	8008654
chr4	8011787	8012287
chr4	8023506	8024006
chr4	8230131	8230631
chr4	8262460	8262960
chr4	8263492	8263992
chr4	8268807	8269307
chr4	8317256	8317756
chr4	8334394	8334894
chr4	8601346	8601846
chr4	8913181	8913681
chr4	9697506	9698006
chr4	9704995	9705495
chr4	10084099	10084599
chr4	10095354	10095854
chr4	10462836	10463336
chr4	11429869	11430369
chr4	13545821	13546321
chr4	14858004	14858504
chr4	15957792	15958292
chr4	16141082	16141582
chr4	23891298	23891798
chr4	23947489	23947989
chr4	25285245	25285745
chr4	38015886	38016386
chr4	38190922	38191422
chr4	38321314	38321814
chr4	38732660	38733160
chr4	40550268	40550768
chr4	40589691	40590191
chr4	40624696	40625196
chr4	41646254	41646754
chr4	42399410	42399910
chr4	48049515	48050015
chr4	54457441	54457941
chr4	54796162	54796662
chr4	54929908	54930408
chr4	55188952	55189452
chr4	57372838	57373338
chr4	67972432	67972932
chr4	71553053	71553553
chr4	72897477	72897977
chr4	74702281	74702781
chr4	75240179	75240679
chr4	75590458	75590958
chr4	77996350	77996850
chr4	78784410	78784910
chr4	80993249	80993749
chr4	82074900	82075400
chr4	85403911	85404411
chr4	87516491	87516991
chr4	87825209	87825709
chr4	88906630	88907130
chr4	90169634	90170134
chr4	90229199	90229699
chr4	100009722	100010222
chr4	100866918	100867418
chr4	100870911	100871411
chr4	108783804	108784304
chr4	108911506	108912006
chr4	109087894	109088394
chr4	110650336	110650836
chr4	114933844	114934344
chr4	119786177	119786677
chr4	123747864	123748364
chr4	123748530	123749030
chr4	124263859	124264359
chr4	129767282	129767782
chr4	135122791	135123291
chr4	139949500	139950000
chr4	140572633	140573133
chr4	141013631	141014131
chr4	141015927	141016427
chr4	141164426	141164926
chr4	141650919	141651419
chr4	146859087	146859587
chr4	148213779	148214279
chr4	152329062	152329562
chr4	153456535	153457035
chr4	154102687	154103187
chr4	154126813	154127313
chr4	154216218	154216718
chr4	154680881	154681381
chr4	158142922	158143422
chr4	159092108	159092608
chr4	159745300	159745800
chr4	159823695	159824195
chr4	160024845	160025345
chr4	161046668	161047168
chr4	164252786	164253286
chr4	169508349	169508849
chr4	169737688	169738188
chr4	169936431	169936931
chr4	169990994	169991494
chr4	170191229	170191729
chr4	178426381	178426881
chr4	178517053	178517553
chr4	184679284	184679784
chr4	185187166	185187666
chr4	185393444	185393944
chr4	185609547	185610047
chr4	185729478	185729978
chr4	185747700	185748200
chr4	186150174	186150674
chr4	186434803	186435303
chr4	187125098	187125598
chr4	190791426	190791926
chr5	91932	92432
chr5	191608	192108
chr5	230770	231270
chr5	436349	436849
chr5	532515	533015
chr5	669096	669596
chr5	676168	676668
chr5	756983	757483
chr5	757965	758465
chr5	849767	850267
chr5	980244	980744
chr5	1113189	1113689
chr5	1118382	1118882
chr5	1118961	1119461
chr5	1516152	1516652
chr5	1517053	1517553
chr5	1930570	1931070
chr5	2557511	2558011
chr5	2582039	2582539
chr5	2634012	2634512
chr5	2675679	2676179
chr5	2696276	2696776
chr5	4231386	4231886
chr5	4295735	4296235
chr5	5340460	5340960
chr5	6081852	6082352
chr5	6220497	6220997
chr5	10016675	10017175
chr5	10030542	10031042
chr5	10454643	10455143
chr5	10703805	10704305
chr5	11863944	11864444
chr5	14728635	14729135
chr5	14872407	14872907
chr5	14926039	14926539
chr5	16508832	16509332
chr5	16596498	16596998
chr5	16776724	16777224
chr5	16813102	16813602
chr5	16913572	16914072
chr5	17217501	17218001
chr5	18745645	18746145
chr5	18746275	18746775
chr5	19531627	19532127
chr5	24364108	24364608
chr5	32092993	32093493
chr5	32232044	32232544
chr5	32440899	32441399
chr5	32531682	32532182
chr5	32541279	32541779
chr5	32613078	32613578
chr5	34486175	34486675
chr5	35247364	35247864
chr5	36739705	36740205
chr5	42993254	42993754
chr5	52283483	52283983
chr5	55419696	55420196
chr5	55481662	55482162
chr5	56390818	56391318
chr5	58182348	58182848
chr5	60597485	60597985
chr5	60600378	60600878
chr5	62859312	62859812
chr5	66478116	66478616
chr5	68245915	68246415
chr5	70927081	70927581
chr5	71014738	71015238
chr5	71462488	71462988
chr5	72131449	72131949
chr5	72528129	72528629
chr5	72570473	72570973
chr5	72576934	72577434
chr5	72580202	72580702
chr5	72598823	72599323
chr5	72607292	72607792
chr5	72739870	72740370
chr5	72750168	72750668
chr5	72815202	72815702
chr5	72818868	72819368
chr5	74964842	74965342
chr5	76927199	76927699
chr5	77253616	77254116
chr5	77788466	77788966
chr5	77836379	77836879
chr5	77870446	77870946
chr5	77995387	77995887
chr5	78429811	78430311
chr5	82770238	82770738
chr5	85579708	85580208
chr5	87076946	87077446
chr5	87968509	87969009
chr5	92956993	92957493
chr5	94889471	94889971
chr5	94977378	94977878
chr5	95153019	95153519
chr5	98262809	98263309
chr5	100818646	100819146
chr5	106801983	106802483
chr5	110614470	110614970
chr5	112199147	112199647
chr5	114759144	114759644
chr5	114938155	114938655
chr5	116283501	116284001
chr5	117583073	117583573
chr5	118690742	118691242
chr5	121829010	121829510
chr5	122184894	122185394
chr5	123964779	123965279
chr5	126255885	126256385
chr5	126649464	126649964
chr5	127211248	127211748
chr5	127228612	127229112
chr5	131563938	131564438
chr5	131593998	131594498
chr5	131837360	131837860
chr5	132158843	132159343
chr5	132164946	132165446
chr5	132298316	132298816
chr5	132561441	132561941
chr5	132581699	132582199
chr5	132585048	132585548
chr5	132947429	132947929
chr5	133388970	133389470
chr5	133580608	133581108
chr5	133861492	133861992
chr5	133890926	133891426
chr5	133904414	133904914
chr5	133912730	133913230
chr5	134430820	134431320
chr5	134442877	134443377
chr5	134569126	134569626
chr5	134791953	134792453
chr5	135219112	135219612
chr5	135356084	135356584
chr5	136528025	136528525
chr5	138286463	138286963
chr5	139016964	139017464
chr5	139037177	139037677
chr5	139037973	139038473
chr5	139044281	139044781
chr5	139064646	139065146
chr5	139068040	139068540
chr5	139127402	139127902
chr5	139227987	139228487
chr5	139256580	139257080
chr5	139263801	139264301
chr5	139620791	139621291
chr5	140383759	140384259
chr5	141244403	141244903
chr5	141293712	141294212
chr5	141443565	141444065
chr5	141660490	141660990
chr5	142060397	142060897
chr5	142128307	142128807
chr5	142283963	142284463
chr5	145292171	145292671
chr5	145407184	145407684
chr5	146783286	146783786
chr5	148110197	148110697
chr5	148156201	148156701
chr5	148738751	148739251
chr5	148786138	148786638
chr5	148835344	148835844
chr5	148845992	148846492
chr5	148960587	148961087
chr5	149020444	149020944
chr5	149020967	149021467
chr5	149026159	149026659
chr5	149178535	149179035
chr5	149236975	149237475
chr5	149522801	149523301
chr5	149590763	149591263
chr5	149674646	149675146
chr5	149792156	149792656
chr5	149891227	149891727
chr5	149897324	149897824
chr5	149994677	149995177
chr5	149995488	149995988
chr5	150284290	150284790
chr5	150431110	150431610
chr5	150437788	150438288
chr5	150439436	150439936
chr5	150458167	150458667
chr5	150520998	150521498
chr5	150762510	150763010
chr5	150836195	150836695
chr5	150965494	150965994
chr5	151064362	151064862
chr5	151073561	151074061
chr5	154029990	154030490
chr5	154141404	154141904
chr5	154214235	154214735
chr5	154215021	154215521
chr5	154235555	154236055
chr5	154601820	154602320
chr5	154782726	154783226
chr5	156948434	156948934
chr5	157078489	157078989
chr5	158122419	158122919
chr5	158886846	158887346
chr5	159392507	159393007
chr5	159614697	159615197
chr5	160364565	160365065
chr5	160365367	160365867
chr5	160974821	160975321
chr5	162993243	162993743
chr5	167150214	167150714
chr5	167791613	167792113
chr5	168083108	168083608
chr5	168418187	168418687
chr5	169571281	169571781
chr5	169578312	169578812
chr5	169600270	169600770
chr5	170030843	170031343
chr5	170050501	170051001
chr5	170172504	170173004
chr5	170174211	170174711
chr5	170179600	170180100
chr5	171481557	171482057
chr5	171529858	171530358
chr5	171834875	171835375
chr5	171882023	171882523
chr5	171889169	171889669
chr5	171997148	171997648
chr5	172064054	172064554
chr5	172086572	172087072
chr5	172105921	172106421
[truncated: 6,327 more rows]

[truncated: 2 more sheets: TableS11, TableS12]
